# Supplementary material for: 6-Bromo-1-butylindoline-2,3-dione
Source: Acta Crystallogr Sect E Struct Rep Online. 2008 Dec 17;65(Pt 1):o136. doi: 10.1107/S1600536808042098 (PMC2968054; doi:10.1107/S1600536808042098)
Supplement: Supplementary file 2 [file e-65-0o136-Isup2.hkl]

#
# h,k,l, Fc-squared, Fo-squared, sigma(Fo-squared) and status flag
#
data_I
_shelx_title ' fq14 in P2(1)/c'
_shelx_refln_list_code          4
_shelx_F_calc_maximum      356.34
_exptl_crystal_F_000      1136.00
_reflns_d_resolution_high  0.7829
 
loop_
 _symmetry_equiv_pos_as_xyz
 'x, y, z'
 '-x, y+1/2, -z+1/2'
 '-x, -y, -z'
 'x, -y-1/2, z-1/2'
 
_cell_length_a    13.3097
_cell_length_b    11.8793
_cell_length_c    16.2238
_cell_angle_alpha  90.000
_cell_angle_beta  112.340
_cell_angle_gamma  90.000
 
_shelx_F_squared_multiplier     1.000
 
loop_
 _refln_index_h
 _refln_index_k
 _refln_index_l
 _refln_F_squared_calc
 _refln_F_squared_meas
 _refln_F_squared_sigma
 _refln_observed_status
   1   0   0       16.60       22.88      2.94 o
   2   0   0    27768.60    32619.52    584.01 o
   3   0   0       19.12       24.35      7.35 o
   4   0   0    18661.43    19567.40    122.01 o
   5   0   0     1343.96     1354.09     36.97 o
   6   0   0    48725.75    51355.24    335.29 o
   7   0   0     1878.48     1812.63     49.74 o
   8   0   0    10854.96    11256.37    178.85 o
   9   0   0     1393.92     1401.00     70.89 o
  10   0   0    13472.42    13000.88    191.48 o
  11   0   0      832.56      810.10     68.77 o
  12   0   0     4629.45     4558.88    135.16 o
  13   0   0      749.94      750.26     77.82 o
  14   0   0     2925.96     2659.77    123.29 o
  15   0   0      226.25      249.11     87.14 o
   1   1   0     2261.59     2264.37     74.17 o
   2   1   0     3608.22     3360.05     82.83 o
   3   1   0     1957.59     2022.79     42.62 o
   4   1   0      692.84      731.93     19.36 o
   5   1   0     5410.42     5488.42     42.92 o
   6   1   0      662.11      709.57     19.96 o
   7   1   0     3379.18     3437.62     40.59 o
   8   1   0      822.56      823.71     27.97 o
   9   1   0     1945.08     1908.00     60.06 o
  10   1   0     1354.04     1287.94     57.33 o
  11   1   0      832.37      837.93     51.72 o
  12   1   0      539.80      524.79     45.52 o
  13   1   0      499.90      472.05     48.09 o
  14   1   0       92.46       42.26     45.42 o
  15   1   0       89.35       82.01     57.53 o
   0   2   0    17457.68    14168.88    158.82 o
   1   2   0     2879.60     2558.17     90.59 o
   2   2   0     2373.20     2255.44     73.58 o
   3   2   0     1289.97     1353.15     38.08 o
   4   2   0    15574.11    15871.33    176.04 o
   5   2   0      138.32      150.83     20.61 o
   6   2   0    13903.11    13816.43     85.34 o
   7   2   0      918.17      907.16     25.37 o
   8   2   0     4719.32     4779.09     67.48 o
   9   2   0      317.36      351.76     35.69 o
  10   2   0     2825.70     2779.57     74.99 o
  11   2   0      964.81      953.39     54.78 o
  12   2   0     1517.99     1476.63     69.85 o
  13   2   0      281.64      271.76     63.19 o
  14   2   0      598.03      614.92     70.74 o
  15   2   0       92.29       79.36     55.74 o
   1   3   0    25278.88    21251.96    445.09 o
   2   3   0      860.49      838.38     27.43 o
   3   3   0    23082.71    22596.38    562.77 o
   4   3   0     6282.77     6383.94    155.60 o
   5   3   0    20321.31    20506.65    247.27 o
   6   3   0      804.71      819.42     26.99 o
   7   3   0     6716.75     6512.41    334.66 o
   8   3   0      691.37      695.45     69.62 o
   9   3   0     3089.18     3154.36     74.60 o
  10   3   0        8.74       15.42     28.87 o
  11   3   0     1795.31     1796.70     90.47 o
  12   3   0      235.32      204.30     54.25 o
  13   3   0      680.50      684.17     75.55 o
  14   3   0      308.70      331.88     71.30 o
  15   3   0      211.91      211.71     61.30 o
   0   4   0     3544.87     3040.28    137.07 o
   1   4   0     1651.03     1495.53     51.93 o
   2   4   0     2506.70     2283.61     83.41 o
   3   4   0      165.70      186.04     14.36 o
   4   4   0        4.59       10.02     11.07 o
   5   4   0      411.64      448.51     21.87 o
   6   4   0      371.02      401.63     20.32 o
   7   4   0       62.32       48.20     17.72 o
   8   4   0        3.35        4.30     22.99 o
   9   4   0       11.63       11.41     36.03 o
  10   4   0      232.96      127.69     48.19 o
  11   4   0        1.57      -17.34     25.03 o
  12   4   0       41.14      -12.36     46.25 o
  13   4   0       90.86      106.33     73.72 o
  14   4   0       24.00      -15.78     74.43 o
  15   4   0       23.24      -15.34     80.37 o
   1   5   0       23.78       27.90     15.06 o
   2   5   0       12.65       13.08     12.99 o
   3   5   0      576.56      570.83     23.91 o
   4   5   0       50.06       52.77     14.44 o
   5   5   0      452.24      457.30     23.74 o
   6   5   0      189.90      234.86     24.25 o
   7   5   0      938.17      924.83     37.32 o
   8   5   0      387.26      381.15     40.37 o
   9   5   0      117.78      157.27     36.61 o
  10   5   0      196.27      234.96     41.39 o
  11   5   0      210.14      228.86     68.59 o
  12   5   0        1.77      -11.35     64.81 o
  13   5   0        6.22      -26.73     70.03 o
  14   5   0      120.48       97.74     87.66 o
   0   6   0     9664.97     8917.50    607.45 o
   1   6   0     1803.20     1711.09    103.93 o
   2   6   0      337.66      363.94     24.90 o
   3   6   0       22.37       46.16     14.82 o
   4   6   0     1160.34     1145.04     39.60 o
   5   6   0       74.57       48.76     19.17 o
   6   6   0      299.48      309.72     27.11 o
   7   6   0      485.58      482.36     38.90 o
   8   6   0      666.63      613.33     59.23 o
   9   6   0        1.77       -8.50     39.87 o
  10   6   0      262.34      217.10     53.65 o
  11   6   0      114.04      119.38     68.28 o
  12   6   0      109.66      151.95     76.55 o
  13   6   0        0.27       19.53     75.92 o
  14   6   0       23.84       27.86     79.33 o
   1   7   0     1900.78     1951.65    144.53 o
   2   7   0     1422.54     1413.47    108.57 o
   3   7   0        1.71       -4.12     15.47 o
   4   7   0      489.03      467.72     32.10 o
   5   7   0      283.57      301.05     29.22 o
   6   7   0        0.61      -12.39     24.44 o
   7   7   0      157.46      177.71     33.36 o
   8   7   0      108.91      119.24     51.95 o
   9   7   0      138.83      152.74     62.87 o
  10   7   0        0.74       30.00     59.00 o
  11   7   0        0.65        5.44     66.19 o
  12   7   0        7.09      -10.51     76.32 o
  13   7   0        4.69      -29.20     83.36 o
   0   8   0      400.19      409.50     50.92 o
   1   8   0      114.99       66.36     22.79 o
   2   8   0      956.77      866.54     51.17 o
   3   8   0       49.26       44.78     23.71 o
   4   8   0     1521.03     1494.59     92.39 o
   5   8   0       64.87       55.11     25.72 o
   6   8   0     2323.41     2004.74    111.80 o
   7   8   0       99.25      121.20     35.22 o
   8   8   0     1264.03     1254.15    103.33 o
   9   8   0       77.30       84.26     60.41 o
  10   8   0      206.82      243.49     79.11 o
  11   8   0        9.24       -5.87     69.73 o
  12   8   0      136.13       99.33    132.14 o
  13   8   0       12.50       87.23    139.28 o
   1   9   0      901.30      820.00     72.91 o
   2   9   0      113.77      190.27     37.22 o
   3   9   0      829.03      848.62     58.83 o
   4   9   0       30.15       74.85     36.66 o
   5   9   0     1370.85     1072.96     66.70 o
   6   9   0       17.76       38.30     53.50 o
   7   9   0      263.48      229.99     65.30 o
   8   9   0       28.06       40.89     57.37 o
   9   9   0      265.48      325.96     78.93 o
  10   9   0       21.00       13.68     68.08 o
  11   9   0       32.03       74.73     80.49 o
  12   9   0        1.98      -24.74    116.74 o
   0  10   0      333.68      300.59     86.88 o
   1  10   0      198.55      214.22     56.10 o
   2  10   0     1097.18     1143.17     85.20 o
   3  10   0       34.71       74.22     51.56 o
   4  10   0      908.27      982.60     67.48 o
   5  10   0       28.63       62.32     52.21 o
   6  10   0      184.19      212.18     66.09 o
   7  10   0        0.38       18.07     60.45 o
   8  10   0      176.98      273.92     78.62 o
   9  10   0        4.82       34.55     72.71 o
  10  10   0       94.26       62.31     81.31 o
  11  10   0        0.10        2.77     81.86 o
   1  11   0      568.74      661.48     80.84 o
   2  11   0       45.77       47.86     55.07 o
   3  11   0      573.12      527.19     75.65 o
   4  11   0       31.52        1.19     52.13 o
   5  11   0      646.64      561.83    123.00 o
   6  11   0      168.38      229.02     69.04 o
   7  11   0      205.42      359.34     84.42 o
   8  11   0       64.73       67.95     76.71 o
   9  11   0      299.70      406.72     94.83 o
  10  11   0       81.04       24.79     81.66 o
   0  12   0       41.58       14.48     81.19 o
   1  12   0       14.34       10.05     63.38 o
   2  12   0       55.92       24.43     64.26 o
   3  12   0        4.60      -24.77     61.81 o
   4  12   0       47.50      -14.62     62.59 o
   5  12   0        1.62      -22.17     81.73 o
   6  12   0        9.03       32.99     91.08 o
   7  12   0        7.61      -32.07     96.76 o
   8  12   0        0.18      -13.77     73.84 o
   9  12   0        6.17      -74.85     81.87 o
   1  13   0       33.09       70.14     70.76 o
   2  13   0       36.08       50.67     67.07 o
   3  13   0      180.21      156.97     76.04 o
   4  13   0       11.87       -7.51    106.66 o
   5  13   0       39.41       -5.13     91.08 o
   6  13   0        3.20       38.48    108.86 o
   7  13   0        1.24      -42.15     99.14 o
   8  13   0        2.63      -75.50    113.44 o
   0  14   0       25.73       70.56    107.21 o
   1  14   0        8.43       -4.98     73.99 o
   2  14   0       34.30       65.24     81.11 o
   3  14   0        0.82      -19.31     77.73 o
   4  14   0       23.86       92.55    114.72 o
   5  14   0       15.28       23.09    127.55 o
   6  14   0        4.73       32.25    110.32 o
   1  15   0        8.77      -78.75     79.06 o
   2  15   0        2.99       40.17     84.69 o
 -15   1   1       65.40       39.28     43.52 o
 -14   1   1      104.35       73.04     42.04 o
 -13   1   1      110.57      139.85     38.37 o
 -12   1   1       35.44       40.38     34.27 o
 -11   1   1     1104.96     1152.44     58.47 o
 -10   1   1       53.18       70.34     29.77 o
  -9   1   1      566.60      598.12     38.74 o
  -8   1   1        4.49       13.81     11.64 o
  -7   1   1      965.13     1038.93     22.82 o
  -6   1   1     3569.75     3619.12     41.41 o
  -5   1   1     2505.56     2557.35     32.77 o
  -4   1   1     3229.99     3301.25     79.09 o
  -3   1   1    19484.78    18838.59    758.28 o
  -2   1   1      165.83      163.78      9.10 o
  -1   1   1    19908.92    14848.37   4378.55 o
   0   1   1      864.06      821.44     21.25 o
   1   1   1      881.08      947.39     29.71 o
   2   1   1     3087.21     3082.03     61.46 o
   3   1   1    13395.29    13444.46    175.25 o
   4   1   1     1650.49     1704.82     27.08 o
   5   1   1     1180.91     1321.70     23.45 o
   6   1   1       38.59       45.72     10.54 o
   7   1   1        4.18       -0.71     11.02 o
   8   1   1     2051.62     2062.22     58.67 o
   9   1   1       71.17       53.33     27.16 o
  10   1   1     1214.29     1207.39     58.19 o
  11   1   1       20.50       12.23     29.53 o
  12   1   1      955.92      915.50     60.86 o
  13   1   1       12.30       -0.73     39.64 o
  14   1   1       99.29       97.73     53.31 o
  15   1   1        6.89      -27.72     61.59 o
 -15   2   1      140.62      119.77     58.58 o
 -14   2   1       28.39       28.82     48.52 o
 -13   2   1      424.10      371.94     48.67 o
 -12   2   1       20.66       24.17     35.18 o
 -11   2   1      279.60      317.82     40.59 o
 -10   2   1      379.70      378.52     38.77 o
  -9   2   1      221.36      172.32     29.10 o
  -8   2   1      915.11      915.85     25.05 o
  -7   2   1     2224.65     2163.28     38.29 o
  -6   2   1     1178.89     1221.66     27.07 o
  -5   2   1     9521.90     9546.24    159.19 o
  -4   2   1     1723.31     1486.55    165.34 o
  -3   2   1      148.72      169.12     10.74 o
  -2   2   1     3847.60     3550.26    230.06 o
  -1   2   1     2964.87     3085.97    238.10 o
   0   2   1     8037.39     7139.47     80.08 o
   1   2   1      648.88      749.65     55.95 o
   2   2   1     9767.78     9994.33    175.91 o
   3   2   1     1873.05     1886.42     32.35 o
   4   2   1      953.33      967.21     27.27 o
   5   2   1      415.38      454.34     18.01 o
   6   2   1      956.02      892.25     86.64 o
   7   2   1      660.28      716.61     23.47 o
   8   2   1     2893.15     2938.65     57.18 o
   9   2   1       63.83       74.33     27.68 o
  10   2   1     2110.23     2129.40     75.55 o
  11   2   1       42.56       31.99     36.72 o
  12   2   1      527.38      516.39     55.87 o
  13   2   1        4.62       35.82     47.56 o
  14   2   1       96.30      100.18     64.34 o
  15   2   1       17.34        8.59     64.74 o
 -15   3   1       79.88       99.82     66.48 o
 -14   3   1     1053.49      987.43     90.54 o
 -13   3   1        0.12       31.59     46.03 o
 -12   3   1     2509.04     2394.28     91.62 o
 -11   3   1      597.24      588.62     46.26 o
 -10   3   1     3138.25     3245.75     78.00 o
  -9   3   1       60.95       37.29     23.55 o
  -8   3   1     5659.83     5550.19     89.97 o
  -7   3   1      188.27      201.05     16.64 o
  -6   3   1    15908.68    15786.55    316.30 o
  -5   3   1      187.28      166.64     14.15 o
  -4   3   1    11460.30    10932.06    391.42 o
  -3   3   1      251.21      256.68     17.82 o
  -2   3   1    16060.70    14746.44   1137.39 o
  -1   3   1    21864.01    18785.29    394.27 o
   0   3   1    91707.00    79976.76   1021.40 o
   1   3   1      799.13      723.00     28.12 o
   2   3   1    17773.58    18820.21    416.81 o
   3   3   1     4368.61     4616.89     64.93 o
   4   3   1     3828.30     3907.85     46.37 o
   5   3   1     8026.78     8315.47     70.76 o
   6   3   1    12475.00    13311.59    113.32 o
   7   3   1      479.57      473.03     26.82 o
   8   3   1     4168.80     3926.01    244.85 o
   9   3   1      815.71      634.43    134.02 o
  10   3   1     2017.51     2033.38     86.02 o
  11   3   1       89.97       87.33     47.15 o
  12   3   1      557.68      516.10     66.75 o
  13   3   1      408.39      376.00     66.99 o
  14   3   1      641.66      644.52    100.80 o
  15   3   1      215.84      213.88     77.78 o
 -15   4   1        9.00       33.19     84.45 o
 -14   4   1       46.87       28.44     56.99 o
 -13   4   1       50.40       75.72     54.86 o
 -12   4   1       25.87       47.20     50.78 o
 -11   4   1       41.61       16.86     36.05 o
 -10   4   1        2.24        6.83     27.69 o
  -9   4   1       33.36       17.35     16.54 o
  -8   4   1      775.18      752.99     32.39 o
  -7   4   1      426.39      434.56     22.25 o
  -6   4   1     2052.66     2162.92     42.44 o
  -5   4   1       17.79       23.13     10.94 o
  -4   4   1      167.74      165.21     13.41 o
  -3   4   1     1099.84     1035.04     29.54 o
  -2   4   1       26.04       14.27     10.90 o
  -1   4   1     9088.40     7522.33    227.90 o
   0   4   1       21.30       14.65     11.84 o
   1   4   1      814.57      796.55     48.20 o
   2   4   1     3056.78     3161.87     85.17 o
   3   4   1      292.18      313.74     18.26 o
   4   4   1     1696.85     1731.93     35.37 o
   5   4   1     2632.91     2568.29     43.95 o
   6   4   1     2181.64     2352.44     40.30 o
   7   4   1      650.71      661.45     31.57 o
   8   4   1      362.19      407.92     37.82 o
   9   4   1      302.85      291.61     48.62 o
  10   4   1      146.22      111.88     44.98 o
  11   4   1       24.76       20.75     42.99 o
  12   4   1      125.54      121.96     73.36 o
  13   4   1       10.98       38.29     70.72 o
  14   4   1       45.05       54.74     79.92 o
 -15   5   1        1.88        1.98     83.96 o
 -14   5   1      869.01      903.78    113.42 o
 -13   5   1       13.26       42.28     71.66 o
 -12   5   1     1932.47     1849.60    133.16 o
 -11   5   1        9.38       -2.11     43.01 o
 -10   5   1     1434.67     1425.05     68.68 o
  -9   5   1      502.53      498.14     46.15 o
  -8   5   1     7504.92     7175.23    185.41 o
  -7   5   1     1174.64     1123.08     38.46 o
  -6   5   1     7348.54     6816.15    175.60 o
  -5   5   1     2922.97     2756.57     69.78 o
  -4   5   1     6651.03     5712.60    151.02 o
  -3   5   1      191.91      142.35     15.37 o
  -2   5   1    15966.64    14096.48    659.39 o
  -1   5   1     1793.02     1613.86     43.36 o
   0   5   1     1090.84      915.94     30.88 o
   1   5   1      523.48      449.75     24.23 o
   2   5   1    11527.36    10791.65    377.43 o
   3   5   1      862.00      890.05     29.11 o
   4   5   1     5498.09     5587.57    128.02 o
   5   5   1     2318.11     2313.57     48.34 o
   6   5   1     3365.40     3475.42     57.71 o
   7   5   1     2865.35     3067.01     74.02 o
   8   5   1     3509.21     3583.13    101.01 o
   9   5   1     1438.39     1525.22     80.53 o
  10   5   1     1940.28     1933.40    117.46 o
  11   5   1     1289.44     1381.35    115.10 o
  12   5   1      734.61      766.50     98.60 o
  13   5   1      648.31      734.87    106.81 o
  14   5   1       69.90       42.24     79.96 o
 -14   6   1       26.56       68.76     82.58 o
 -13   6   1      952.07      968.62    113.72 o
 -12   6   1       88.73       62.10     72.46 o
 -11   6   1     1164.22     1108.13    105.98 o
 -10   6   1      285.16      274.56     55.51 o
  -9   6   1     2152.87     2273.69     79.15 o
  -8   6   1      153.21      143.62     35.08 o
  -7   6   1     3711.11     3563.60    117.08 o
  -6   6   1       87.61       51.07     20.63 o
  -5   6   1     5875.92     5498.11    149.75 o
  -4   6   1       52.13       62.32     15.79 o
  -3   6   1     9156.05     8156.82    402.97 o
  -2   6   1     3015.85     2756.34    105.59 o
  -1   6   1    11603.55    10820.41    531.72 o
   0   6   1     2229.94     2105.81    134.65 o
   1   6   1    14631.89    13108.85    584.68 o
   2   6   1     3672.59     3388.28    126.96 o
   3   6   1     3958.90     3994.01    122.88 o
   4   6   1     3765.40     3673.02    116.71 o
   5   6   1     4491.58     4641.75    119.95 o
   6   6   1     1295.33     1215.73     67.92 o
   7   6   1     1825.99     1842.44     92.41 o
   8   6   1     1861.23     1983.42    112.25 o
   9   6   1      189.80      184.45     49.46 o
  10   6   1      192.48      254.18     57.82 o
  11   6   1      615.20      604.91     90.54 o
  12   6   1      338.42      272.62     80.68 o
  13   6   1      357.53      361.50     95.47 o
  14   6   1      358.91      495.41    105.29 o
 -14   7   1       92.75      107.42     96.24 o
 -13   7   1       23.59        1.91     76.00 o
 -12   7   1       94.54      110.27     81.02 o
 -11   7   1        0.45       -0.28     64.82 o
 -10   7   1        7.49       -1.24     56.40 o
  -9   7   1      160.91       71.96     55.05 o
  -8   7   1      807.36      907.63     82.00 o
  -7   7   1        2.32      -20.79     25.81 o
  -6   7   1      423.23      347.71     35.75 o
  -5   7   1       28.45       23.79     18.30 o
  -4   7   1      260.21      241.68     22.91 o
  -3   7   1      632.56      644.93     45.24 o
  -2   7   1     1355.42     1347.80     63.55 o
  -1   7   1      718.63      734.77     33.95 o
   0   7   1      157.02      113.98     20.42 o
   1   7   1     1960.76     1957.23    103.00 o
   2   7   1     4937.62     4319.71    186.01 o
   3   7   1      137.72      201.55     29.48 o
   4   7   1     1578.90     1557.80     86.47 o
   5   7   1      413.32      395.04     37.14 o
   6   7   1       25.21        4.18     32.03 o
   7   7   1      112.69      113.84     40.34 o
   8   7   1      356.69      263.61     61.89 o
   9   7   1      268.36      214.28     67.37 o
  10   7   1       76.14       67.08     66.65 o
  11   7   1       18.30       23.07     70.71 o
  12   7   1      158.27      273.49     87.11 o
  13   7   1       11.05       53.33     85.91 o
 -13   8   1      332.80      376.27    143.69 o
 -12   8   1        7.80       89.25    127.18 o
 -11   8   1      693.98      924.05    129.51 o
 -10   8   1       23.98      -27.75     62.53 o
  -9   8   1     2036.59     2165.64    127.15 o
  -8   8   1       71.68       40.31     53.12 o
  -7   8   1     2926.74     2886.42     84.35 o
  -6   8   1        2.41        7.26     28.99 o
  -5   8   1      490.76      528.72     37.28 o
  -4   8   1      345.88      371.30     32.77 o
  -3   8   1     1633.14     1660.30     87.15 o
  -2   8   1      211.86      247.57     28.19 o
  -1   8   1     5074.24     4882.84     93.71 o
   0   8   1       69.99       67.41     21.37 o
   1   8   1     1243.36     1357.42     70.53 o
   2   8   1      333.75      374.76     31.33 o
   3   8   1     2114.23     2135.28    113.82 o
   4   8   1      479.43      529.93     52.66 o
   5   8   1     2246.44     2143.02     69.87 o
   6   8   1      402.11      454.24     45.48 o
   7   8   1     1057.54     1062.93     78.02 o
   8   8   1      213.01      258.97     78.44 o
   9   8   1      710.67      789.03     91.63 o
  10   8   1      426.52      440.75     86.22 o
  11   8   1      176.00      173.95     79.63 o
  12   8   1      185.92      195.73    132.87 o
  13   8   1       96.11      114.72    136.53 o
 -12   9   1       23.66       -1.10    115.64 o
 -11   9   1        0.75        0.23     71.53 o
 -10   9   1        2.08       22.37     68.06 o
  -9   9   1        0.20       -8.35     64.49 o
  -8   9   1      225.80      202.87     67.45 o
  -7   9   1       90.95       53.21     53.74 o
  -6   9   1      169.38      188.49     78.07 o
  -5   9   1      664.40      612.37     54.30 o
  -4   9   1      446.30      495.58     61.98 o
  -3   9   1        3.70       -9.41     31.17 o
  -2   9   1      719.82      726.82     66.81 o
  -1   9   1       62.41       51.37     42.89 o
   0   9   1       11.25       59.67     42.55 o
   1   9   1     1186.57     1233.40     83.40 o
   2   9   1      595.07      678.44     83.04 o
   3   9   1      817.19      793.17     58.11 o
   4   9   1       37.64        0.45     34.71 o
   5   9   1      470.92      572.51     57.17 o
   6   9   1       92.37       74.14     54.64 o
   7   9   1      393.28      457.48     76.52 o
   8   9   1        2.31       -9.94     61.30 o
   9   9   1      172.05      194.71     79.72 o
  10   9   1        0.81      -46.27     68.34 o
  11   9   1      204.95      254.08     91.05 o
  12   9   1        1.12        4.58    140.74 o
 -12  10   1        0.13       -8.17     83.97 o
 -11  10   1        8.03        9.29     77.71 o
 -10  10   1       27.17       38.50     77.16 o
  -9  10   1        1.41       -2.99     63.06 o
  -8  10   1       19.34        5.03     65.99 o
  -7  10   1       20.15       30.60     57.56 o
  -6  10   1      262.70      174.96     61.93 o
  -5  10   1        6.49      -28.44     48.89 o
  -4  10   1       84.35       51.67     46.31 o
  -3  10   1      441.20      375.99     63.58 o
  -2  10   1      105.17      116.74     51.48 o
  -1  10   1      381.05      358.48     63.78 o
   0  10   1       64.32       81.29     48.00 o
   1  10   1     1142.88     1003.55     84.61 o
   2  10   1       17.88       26.73     45.19 o
   3  10   1      505.04      626.12     76.08 o
   4  10   1      284.74      159.18     44.83 o
   5  10   1      368.01      335.21     91.09 o
   6  10   1        7.37      -55.01     55.01 o
   7  10   1       73.08       72.15     65.61 o
   8  10   1       16.27      -12.75     70.62 o
   9  10   1        5.26       -2.40     71.18 o
  10  10   1       28.72       58.41     82.78 o
  11  10   1        0.52      -35.23     80.77 o
 -11  11   1        0.99      -10.17     81.68 o
 -10  11   1       18.17      -21.99     77.37 o
  -9  11   1        5.10      -10.37     72.13 o
  -8  11   1       17.34       -7.74     65.50 o
  -7  11   1       30.12       47.61     65.67 o
  -6  11   1       12.00       47.83     83.93 o
  -5  11   1        8.36      -15.94     81.92 o
  -4  11   1      115.64       98.17     56.36 o
  -3  11   1       39.55       35.54     52.81 o
  -2  11   1      214.10      289.25     69.70 o
  -1  11   1      166.81      123.51     58.23 o
   0  11   1        0.78       27.26     54.69 o
   1  11   1        1.51      -17.52     50.59 o
   2  11   1       42.41       70.53     57.52 o
   3  11   1       33.52        3.96     56.32 o
   4  11   1      111.48       98.32     56.85 o
   5  11   1       22.49        0.51    108.12 o
   6  11   1        8.99       27.60     67.81 o
   7  11   1       45.95       26.36     73.28 o
   8  11   1       14.24       18.56     75.66 o
   9  11   1        5.58      -26.92     74.63 o
  10  11   1        4.07       40.42     87.88 o
  -9  12   1       11.61       52.77     81.36 o
  -8  12   1        1.07        8.06     97.86 o
  -7  12   1        8.24      -72.94     93.46 o
  -6  12   1        9.53        5.13     94.93 o
  -5  12   1        1.30      -24.01     80.82 o
  -4  12   1        9.16       57.45     63.51 o
  -3  12   1       20.30       18.27     61.55 o
  -2  12   1       63.32       74.13     63.69 o
  -1  12   1       58.84       20.90     62.93 o
   0  12   1        0.58       23.57     60.23 o
   1  12   1       20.02      -14.42     58.70 o
   2  12   1      123.75      120.36     69.77 o
   3  12   1        7.36       -0.19     64.27 o
   4  12   1       18.76        5.00     63.87 o
   5  12   1        8.99      -57.73     81.37 o
   6  12   1        7.08       50.03     93.28 o
   7  12   1        9.67      -22.04     75.78 o
   8  12   1       18.55      -39.53     78.81 o
   9  12   1       15.93      -18.63     83.65 o
  -8  13   1       64.49       -0.18    106.11 o
  -7  13   1        9.46      -27.86    109.59 o
  -6  13   1        2.26      -84.12     98.23 o
  -5  13   1        2.90       18.14     96.03 o
  -4  13   1       59.42       64.14    104.83 o
  -3  13   1        0.26      -38.35     69.18 o
  -2  13   1       33.19       10.76     67.65 o
  -1  13   1       10.15      -18.02     66.75 o
   0  13   1       24.42       29.85     71.88 o
   1  13   1       68.32       90.66     75.35 o
   2  13   1       98.71       76.89     73.61 o
   3  13   1        0.39      -15.20     70.29 o
   4  13   1      130.07      129.75    118.76 o
   5  13   1        0.88       -9.35     90.71 o
   6  13   1       29.53       69.64    104.64 o
   7  13   1        0.27      -42.33    107.94 o
  -6  14   1        0.44       18.69    105.19 o
  -5  14   1        0.24       -0.92    123.15 o
  -4  14   1        2.28      -13.01    106.66 o
  -3  14   1        5.66        5.26     78.06 o
  -2  14   1       10.68       67.65     77.74 o
  -1  14   1        2.87        0.67     74.49 o
   0  14   1        1.34      -55.51     71.53 o
   1  14   1        7.46        7.69     75.22 o
   2  14   1        0.07       16.19     76.40 o
   3  14   1       13.09       65.77     81.88 o
   4  14   1        6.46      -33.17    114.90 o
   5  14   1        2.85      -24.74    111.42 o
  -2  15   1        5.46       46.10     89.58 o
  -1  15   1        1.00       -3.44     87.16 o
   0  15   1        1.03       37.14     88.73 o
   1  15   1        2.92      -30.59     83.10 o
 -16   0   2      899.40      926.36     98.14 o
 -15   0   2        6.96       32.75     62.75 o
 -14   0   2     2293.75     2325.34    146.16 o
 -13   0   2      527.89      512.14     68.36 o
 -12   0   2     2579.98     2522.68    105.21 o
 -11   0   2      765.88      851.75     68.41 o
 -10   0   2     7907.59     7655.67    177.70 o
  -9   0   2     3634.23     3635.26    118.80 o
  -8   0   2    10173.72     9751.56    172.11 o
  -7   0   2     4320.33     4332.88    109.17 o
  -6   0   2    29498.83    30116.66    267.65 o
  -5   0   2    22058.23    22700.68    201.49 o
  -4   0   2    71635.58    72809.19    339.98 o
  -3   0   2    13497.61    13208.15    468.21 o
  -2   0   2     4071.61     4391.60    206.54 o
  -1   0   2     3611.13     3776.00     63.89 o
   0   0   2    29835.64    31484.21    171.67 o
   1   0   2     2221.53     2593.28     52.01 o
   2   0   2    32806.22    34971.45    907.57 o
   3   0   2    54130.08    57019.86    751.71 o
   4   0   2     1494.56     1591.53     37.35 o
   5   0   2    43536.63    46940.72    682.00 o
   6   0   2     6717.86     7021.10     93.37 o
   7   0   2     3230.51     3153.92     88.90 o
   8   0   2     3383.19     3401.93     96.51 o
   9   0   2     2347.81     2397.59     88.73 o
  10   0   2     1648.35     1581.73    106.18 o
  11   0   2      213.14      240.27     65.98 o
  12   0   2      504.31      525.95     85.61 o
  13   0   2     1129.78     1024.68    108.61 o
  14   0   2       69.12       23.44     72.89 o
  15   0   2      871.48      758.33    115.95 o
 -16   1   2       33.26       16.81     45.99 o
 -15   1   2      296.48      311.71     51.96 o
 -14   1   2       38.53       51.33     39.42 o
 -13   1   2      267.92      209.60     41.06 o
 -12   1   2       18.27       21.53     34.66 o
 -11   1   2       22.44       28.61     30.42 o
 -10   1   2      398.08      407.57     38.43 o
  -9   1   2      209.52      188.18     29.51 o
  -8   1   2      799.57      776.85     33.07 o
  -7   1   2     3217.21     3067.89     62.27 o
  -6   1   2     1426.76     1412.97     40.94 o
  -5   1   2     4710.50     4656.01     55.20 o
  -4   1   2     3363.31     3173.13     83.93 o
  -3   1   2     1334.74     1158.42     45.35 o
  -2   1   2      885.61      901.97     21.41 o
  -1   1   2     3532.18     2870.04    464.30 o
   0   1   2      543.22      521.57     21.67 o
   1   1   2      874.44      835.19     29.58 o
   2   1   2      866.62      888.51     24.17 o
   3   1   2      290.35      334.72     13.31 o
   4   1   2     3939.84     4112.56     42.96 o
   5   1   2        3.45       -0.17      9.44 o
   6   1   2     2334.91     2392.32     36.99 o
   7   1   2       93.89       86.05     15.40 o
   8   1   2     1986.47     1892.56     64.33 o
   9   1   2       24.49       38.11     31.25 o
  10   1   2     1410.24     1376.36     62.16 o
  11   1   2       13.80       10.71     38.27 o
  12   1   2      645.70      614.12     61.21 o
  13   1   2       45.17       58.51     49.02 o
  14   1   2      172.57      183.43     69.74 o
 -16   2   2      387.71      454.82     64.45 o
 -15   2   2        5.33       43.02     46.97 o
 -14   2   2      894.13      910.11     64.64 o
 -13   2   2       83.14       32.55     37.73 o
 -12   2   2      863.91      796.48     53.26 o
 -11   2   2      144.94      146.28     34.82 o
 -10   2   2     2840.79     2864.36     74.41 o
  -9   2   2      109.14      129.78     23.77 o
  -8   2   2     4909.77     4856.28     91.90 o
  -7   2   2        8.95        3.37      9.98 o
  -6   2   2     2732.87     2695.78     52.20 o
  -5   2   2      945.41      908.68     30.71 o
  -4   2   2    11890.15    11302.28    353.19 o
  -3   2   2      308.84      296.10     13.53 o
  -2   2   2     6724.98     5357.47    742.47 o
  -1   2   2      155.49      150.02     11.73 o
   0   2   2      289.58      301.50     39.97 o
   1   2   2     8837.47     9031.14    137.91 o
   2   2   2     9147.14     9729.01    141.04 o
   3   2   2      687.96      729.86     21.67 o
   4   2   2     7241.72     7613.86     95.68 o
   5   2   2      164.63      169.47     15.28 o
   6   2   2     4376.53     4151.94    152.08 o
   7   2   2     3316.20     3311.74     48.57 o
   8   2   2     1384.40     1416.66     49.09 o
   9   2   2     1779.80     1691.35     66.65 o
  10   2   2      517.68      476.37     48.20 o
  11   2   2      948.89      943.92     63.15 o
  12   2   2      593.36      489.87     88.13 o
  13   2   2      645.94      692.41     82.14 o
  14   2   2       22.70      -13.41     60.86 o
 -15   3   2      417.49      399.15     65.22 o
 -14   3   2      113.41      144.31     54.86 o
 -13   3   2     1253.51     1339.07     80.10 o
 -12   3   2       10.96       26.05     35.47 o
 -11   3   2     1618.07     1577.78     63.27 o
 -10   3   2      500.95      473.37     40.17 o
  -9   3   2     3403.37     3174.07     80.58 o
  -8   3   2     1706.12     1599.32     37.24 o
  -7   3   2     2772.73     2629.30     67.67 o
  -6   3   2     2459.24     2390.77     64.17 o
  -5   3   2     3481.84     3187.38    104.35 o
  -4   3   2     5096.42     4722.67    251.39 o
  -3   3   2     5554.28     4645.06    358.95 o
  -2   3   2    14468.49    14327.07    948.71 o
  -1   3   2     9541.48     9312.63    502.52 o
   0   3   2    33019.06    31486.23    176.43 o
   1   3   2    19134.90    19777.46    384.38 o
   2   3   2     4243.85     4550.83    141.67 o
   3   3   2      631.13      664.97     22.61 o
   4   3   2     4482.05     4497.96     52.66 o
   5   3   2      597.13      649.53     24.26 o
   6   3   2     3976.60     4035.86     52.01 o
   7   3   2      258.60      248.56     19.69 o
   8   3   2     2578.04     2522.87     61.86 o
   9   3   2      102.52      106.52     29.84 o
  10   3   2      982.07      708.33    318.89 o
  11   3   2       60.11       95.43     48.80 o
  12   3   2      780.01      681.57     92.10 o
  13   3   2       43.10       30.99     71.81 o
  14   3   2      444.11      465.23     80.79 o
 -15   4   2      315.46      401.17     79.63 o
 -14   4   2       46.68       31.72     49.05 o
 -13   4   2      184.33      170.85     51.00 o
 -12   4   2       12.36       10.89     39.51 o
 -11   4   2       18.34       18.85     36.87 o
 -10   4   2      153.05      111.00     31.40 o
  -9   4   2     1354.09     1276.42     46.55 o
  -8   4   2     1014.04     1021.04     32.90 o
  -7   4   2      704.40      682.31     55.19 o
  -6   4   2      511.07      511.09     21.63 o
  -5   4   2      688.03      649.16     30.67 o
  -4   4   2      910.63      840.70     44.72 o
  -3   4   2     2759.83     2598.99    129.14 o
  -2   4   2     2929.49     2675.31    134.06 o
  -1   4   2     7204.25     6477.98    105.87 o
   0   4   2       49.53       88.01     17.36 o
   1   4   2      355.56      474.74     29.71 o
   2   4   2     2286.78     2277.32    102.88 o
   3   4   2      473.15      441.00     22.10 o
   4   4   2     2010.37     2119.37     45.22 o
   5   4   2     3538.88     3548.51     53.42 o
   6   4   2      688.11      678.91     27.24 o
   7   4   2        7.70       20.25     21.43 o
   8   4   2      402.72      413.30     48.24 o
   9   4   2     1117.36     1022.76     70.57 o
  10   4   2      933.48      954.41     73.94 o
  11   4   2       56.43       31.14     59.53 o
  12   4   2      554.94      610.34     94.93 o
  13   4   2       27.73       17.83     73.47 o
  14   4   2       71.66       61.36     82.93 o
 -15   5   2       13.75      -30.72     76.39 o
 -14   5   2       19.98       -3.27     71.04 o
 -13   5   2      310.74      242.76     83.52 o
 -12   5   2        3.81       20.66     41.19 o
 -11   5   2      711.99      429.24    198.04 o
 -10   5   2      298.41      305.27     38.30 o
  -9   5   2      562.95      578.08     42.52 o
  -8   5   2       31.79       39.91     19.14 o
  -7   5   2       56.54       54.93     16.21 o
  -6   5   2       62.47       59.02     13.23 o
  -5   5   2       11.09       11.98     12.52 o
  -4   5   2        3.06       -4.04     11.50 o
  -3   5   2     2357.71     2241.80     84.26 o
  -2   5   2      380.04      389.50     21.21 o
  -1   5   2     7019.78     6391.86    108.62 o
   0   5   2      389.34      385.78     29.86 o
   1   5   2     4328.93     4341.19     91.63 o
   2   5   2      324.07      406.78     20.97 o
   3   5   2       10.16       22.07     13.36 o
   4   5   2      185.06      212.12     20.42 o
   5   5   2     1764.94     1863.13     49.99 o
   6   5   2        4.29       15.08     19.53 o
   7   5   2     1254.96     1265.31     55.75 o
   8   5   2      575.73      546.84     69.50 o
   9   5   2       55.49       39.51     54.59 o
  10   5   2      123.06       74.39     65.98 o
  11   5   2      180.39      189.30     73.97 o
  12   5   2      119.18      160.82     82.18 o
  13   5   2       55.47       56.10     81.19 o
  14   5   2       44.99        1.92     86.84 o
 -14   6   2       14.29      -40.25     75.16 o
 -13   6   2        0.21       -4.04     70.28 o
 -12   6   2       47.01       59.27     69.99 o
 -11   6   2        5.32       -7.90     57.42 o
 -10   6   2       28.76       18.58     35.71 o
  -9   6   2      793.10      683.20     51.73 o
  -8   6   2       45.64       31.86     30.94 o
  -7   6   2       18.60       16.98     21.83 o
  -6   6   2      198.89      221.85     25.69 o
  -5   6   2       63.48       47.28     16.99 o
  -4   6   2        2.99       -4.50     14.09 o
  -3   6   2      457.75      410.88     26.63 o
  -2   6   2      192.30      157.67     19.51 o
  -1   6   2     1279.99     1236.69     44.43 o
   0   6   2     1798.32     1593.30     56.36 o
   1   6   2     5981.89     5476.50    120.60 o
   2   6   2      382.76      368.15     34.00 o
   3   6   2       67.99       72.47     17.69 o
   4   6   2      880.12      860.33     50.19 o
   5   6   2        2.35        1.91     25.42 o
   6   6   2      969.87      969.56     56.19 o
   7   6   2      183.25      281.62     54.34 o
   8   6   2       55.57       39.29     50.60 o
   9   6   2      695.78      623.90     82.53 o
  10   6   2      665.07      644.03     88.29 o
  11   6   2      225.95      214.72     78.68 o
  12   6   2      154.02      214.70     87.26 o
  13   6   2       11.96       31.35     84.59 o
 -14   7   2       66.88       89.28     86.15 o
 -13   7   2        4.78      -50.21     74.05 o
 -12   7   2      194.33      189.79     85.28 o
 -11   7   2       16.08       28.31     52.74 o
 -10   7   2     1196.35     1343.14    103.71 o
  -9   7   2        1.52       -7.01     52.01 o
  -8   7   2      193.15      206.34     58.51 o
  -7   7   2      139.42      147.00     27.82 o
  -6   7   2      859.10      779.62     52.03 o
  -5   7   2       17.45       14.92     18.53 o
  -4   7   2     1176.44     1151.44     60.85 o
  -3   7   2       12.24       17.99     18.19 o
  -2   7   2      139.21      116.12     21.58 o
  -1   7   2      195.34      211.03     22.49 o
   0   7   2     2978.36     2745.05     67.48 o
   1   7   2       31.42       24.80     21.77 o
   2   7   2      132.79      111.75     25.06 o
   3   7   2       65.58       59.13     28.10 o
   4   7   2      824.90      824.42     52.20 o
   5   7   2      234.90      256.26     38.48 o
   6   7   2      345.53      384.10     57.73 o
   7   7   2       24.52      -10.79     44.77 o
   8   7   2        1.65       44.53     82.10 o
   9   7   2       22.91       -2.02     97.68 o
  10   7   2       26.81       60.20     67.44 o
  11   7   2       55.74       96.55     73.27 o
  12   7   2        0.30       -2.57    126.45 o
  13   7   2       79.37      135.98    128.29 o
 -13   8   2       85.64       24.56    115.82 o
 -12   8   2      162.10      158.90    119.31 o
 -11   8   2       36.28       53.67     69.09 o
 -10   8   2      189.59      195.54     71.01 o
  -9   8   2       19.39       67.63     61.46 o
  -8   8   2       52.44       58.74     52.54 o
  -7   8   2       27.16        4.04     31.07 o
  -6   8   2      148.26      176.61     34.60 o
  -5   8   2      353.55      397.58     65.82 o
  -4   8   2      108.16       89.88     22.08 o
  -3   8   2     1130.86     1047.68     47.19 o
  -2   8   2      197.43      153.51     25.00 o
  -1   8   2     1099.44      996.26     48.98 o
   0   8   2       80.68      100.79     23.45 o
   1   8   2      577.10      573.50     36.26 o
   2   8   2       75.49       44.24     27.16 o
   3   8   2       81.65       87.96     29.09 o
   4   8   2      119.23      109.57     35.12 o
   5   8   2       31.72       68.65     32.14 o
   6   8   2        4.75      -33.78     45.86 o
   7   8   2       63.06      106.61     57.02 o
   8   8   2        2.04       35.27     56.99 o
   9   8   2      316.52      329.61     82.40 o
  10   8   2        5.48       11.48     73.40 o
  11   8   2      189.16      134.48     82.35 o
  12   8   2        8.19      -17.78    132.31 o
 -13   9   2      117.25      159.81    135.62 o
 -12   9   2       60.93       28.59    127.18 o
 -11   9   2       39.85       78.91     76.66 o
 -10   9   2        9.96       30.64     65.66 o
  -9   9   2      120.48      108.74     70.22 o
  -8   9   2       43.83      -19.81     68.91 o
  -7   9   2      262.17      272.79     63.74 o
  -6   9   2       21.32       53.22     48.40 o
  -5   9   2      157.63      179.78     42.00 o
  -4   9   2      129.94      144.32     38.93 o
  -3   9   2        6.95       -9.87     40.83 o
  -2   9   2       35.65       57.27     42.04 o
  -1   9   2     1346.60     1245.55     82.87 o
   0   9   2     1011.98      893.26     73.86 o
   1   9   2     1269.76     1393.89    130.67 o
   2   9   2      253.93      261.02     41.46 o
   3   9   2      208.88      241.58     43.34 o
   4   9   2        2.00      -15.61     34.80 o
   5   9   2      212.93      280.81     47.65 o
   6   9   2       93.91       63.19     74.04 o
   7   9   2      107.30       89.73     64.68 o
   8   9   2        9.01      -24.36     64.63 o
   9   9   2      106.66       84.16     70.25 o
  10   9   2       17.02       46.22     72.73 o
  11   9   2       14.40       72.44     82.05 o
 -12  10   2        9.21        6.12     79.52 o
 -11  10   2       95.25      162.10     86.92 o
 -10  10   2       30.62       88.42     78.77 o
  -9  10   2      330.26      281.69     82.34 o
  -8  10   2       59.39       74.09     65.64 o
  -7  10   2      139.97       74.95     62.19 o
  -6  10   2      141.61       84.15    140.84 o
  -5  10   2      513.87      563.61     96.60 o
  -4  10   2      138.65      137.18     53.32 o
  -3  10   2      165.49      200.12     59.22 o
  -2  10   2      145.37      100.88     52.10 o
  -1  10   2      221.99      167.17     54.59 o
   0  10   2      232.05      260.07     58.33 o
   1  10   2      931.28     1016.13     87.90 o
   2  10   2      301.25      247.49     61.03 o
   3  10   2       44.07       -3.66     39.53 o
   4  10   2      102.27      102.82     44.03 o
   5  10   2      138.39       97.84     62.72 o
   6  10   2        3.03       44.95     62.14 o
   7  10   2       88.18       51.56     68.31 o
   8  10   2       63.94       87.23     72.94 o
   9  10   2       10.35      -15.58     76.70 o
  10  10   2        2.11      -78.51     78.51 o
  11  10   2        6.40      -13.40     88.10 o
 -11  11   2      155.50      186.60     90.29 o
 -10  11   2       39.44       75.79     82.42 o
  -9  11   2      103.98      115.42     82.47 o
  -8  11   2       25.39        5.71     71.57 o
  -7  11   2      365.55      445.34     81.87 o
  -6  11   2      169.95      210.95    103.55 o
  -5  11   2      161.19      160.18     90.90 o
  -4  11   2       85.35      177.52     61.70 o
  -3  11   2      124.61      199.53     62.19 o
  -2  11   2       36.95       98.74     58.83 o
  -1  11   2      910.46      933.04     93.13 o
   0  11   2      608.45      519.12     77.16 o
   1  11   2        7.57       13.04     52.35 o
   2  11   2      125.47      151.35     62.66 o
   3  11   2       14.95       -8.50     55.93 o
   4  11   2      159.51      238.25     69.19 o
   5  11   2      185.91      186.52     68.84 o
   6  11   2      404.07      289.99    109.06 o
   7  11   2       68.42      140.58     79.93 o
   8  11   2      166.42      194.17     84.28 o
   9  11   2       47.33       55.57     79.58 o
  10  11   2      142.93       76.24     92.60 o
 -10  12   2        1.17       17.30     87.76 o
  -9  12   2       21.59       -1.41     76.85 o
  -8  12   2        6.67       28.41     97.13 o
  -7  12   2        1.33      -22.72     89.98 o
  -6  12   2        0.21       20.89     90.16 o
  -5  12   2       18.14      -13.19     82.47 o
  -4  12   2       88.09      155.30     68.75 o
  -3  12   2        0.31        4.14     61.29 o
  -2  12   2       21.91       12.46     58.05 o
  -1  12   2       21.73        2.74     60.14 o
   0  12   2       32.24       42.13     64.33 o
   1  12   2      134.44       74.60     64.53 o
   2  12   2       38.80       33.44     66.48 o
   3  12   2       65.60      106.44     67.63 o
   4  12   2        5.56        4.49     63.29 o
   5  12   2        7.99      -25.47     86.32 o
   6  12   2        0.02       35.74     96.21 o
   7  12   2        7.92       23.45     76.91 o
   8  12   2       11.95      -80.23     80.23 o
  -8  13   2       22.34       48.75    111.61 o
  -7  13   2       39.25        3.48    109.77 o
  -6  13   2       71.71       31.34     98.41 o
  -5  13   2        0.83       26.02    102.44 o
  -4  13   2        7.24      -10.81     97.68 o
  -3  13   2      103.12      160.80     79.21 o
  -2  13   2       40.76       78.87     71.38 o
  -1  13   2       66.20       24.79     69.26 o
   0  13   2        3.80        5.86     67.99 o
   1  13   2        1.76       -6.39     67.61 o
   2  13   2      217.89      310.74     83.13 o
   3  13   2       26.48       21.77     73.59 o
   4  13   2        7.40       27.67    109.41 o
   5  13   2       75.08       49.85     98.60 o
   6  13   2       12.98      -44.17    105.92 o
   7  13   2        3.17      -19.24    113.07 o
  -6  14   2       15.73       21.26    115.82 o
  -5  14   2       53.47      113.26    130.67 o
  -4  14   2       22.96      -34.64    117.29 o
  -3  14   2        1.45       82.38     79.18 o
  -2  14   2       35.86        5.03     78.76 o
  -1  14   2       49.71       23.36     76.08 o
   0  14   2        8.11       23.62     75.90 o
   1  14   2       62.29      169.65     81.25 o
   2  14   2       28.82      -17.98     74.19 o
   3  14   2       12.37      -38.93     78.72 o
   4  14   2       23.91      100.43    117.47 o
   5  14   2       58.18       64.51    129.93 o
  -2  15   2        3.51      -27.07     82.28 o
  -1  15   2       39.97       48.06     85.93 o
   0  15   2       25.48       49.52     86.01 o
   1  15   2      121.76      102.23     88.72 o
 -16   1   3      246.85      291.13     53.65 o
 -15   1   3      194.70      214.06     48.80 o
 -14   1   3      469.44      470.40     48.61 o
 -13   1   3       76.24       65.24     39.06 o
 -12   1   3       92.35       70.08     35.53 o
 -11   1   3       20.23       24.51     31.03 o
 -10   1   3     1746.08     1732.63     62.49 o
  -9   1   3      180.69      189.81     29.06 o
  -8   1   3     4958.26     4978.96     83.24 o
  -7   1   3     5876.96     5787.35     88.57 o
  -6   1   3     5010.40     5023.06     91.44 o
  -5   1   3     1490.62     1384.28     76.42 o
  -4   1   3     1536.64     1560.74     42.73 o
  -3   1   3        8.42        4.28      7.46 o
  -2   1   3     9544.71     9471.04    264.31 o
  -1   1   3     2051.58     2187.77     45.39 o
   0   1   3      254.67      216.01     13.91 o
   1   1   3     1543.83     1655.64     32.79 o
   2   1   3     4282.80     4412.77     49.30 o
   3   1   3      392.53      431.76     19.00 o
   4   1   3    16964.67    17851.85    192.78 o
   5   1   3      238.22      285.19     16.68 o
   6   1   3     3223.89     3204.13     60.18 o
   7   1   3        1.29        3.32     15.60 o
   8   1   3     1632.37     1651.44     59.25 o
   9   1   3        9.40        1.15     31.08 o
  10   1   3      304.17      318.52     45.84 o
  11   1   3       92.50      141.07     45.06 o
  12   1   3      770.64      715.07     67.09 o
  13   1   3      167.31      197.11     56.26 o
  14   1   3      220.91      272.50     76.33 o
 -16   2   3      342.15      322.61     63.25 o
 -15   2   3        7.87       26.79     52.55 o
 -14   2   3      471.83      454.64     53.64 o
 -13   2   3        0.17      -33.28     33.28 o
 -12   2   3      823.35      849.09     54.19 o
 -11   2   3       19.26      -13.70     29.20 o
 -10   2   3     2818.93     2680.09     70.94 o
  -9   2   3       43.21       52.09     20.71 o
  -8   2   3     3738.58     3678.34     63.64 o
  -7   2   3      378.39      390.74     16.35 o
  -6   2   3      658.71      583.52     18.27 o
  -5   2   3      821.49      817.36     22.45 o
  -4   2   3     3341.07     3066.86    144.47 o
  -3   2   3     1719.56     1732.91     28.90 o
  -2   2   3    23343.50    23590.23    211.60 o
  -1   2   3      758.32      721.52     19.43 o
   0   2   3     7872.51     8392.41    140.04 o
   1   2   3      981.55      981.59     25.80 o
   2   2   3     2749.08     2864.79     42.83 o
   3   2   3     2387.85     2260.25     83.70 o
   4   2   3     1872.26     1922.06     46.48 o
   5   2   3     1855.08     1899.84     36.36 o
   6   2   3     1306.89     1361.15     34.28 o
   7   2   3     1459.00     1588.12     39.10 o
   8   2   3      254.60      263.97     35.37 o
   9   2   3      268.91      250.59     46.65 o
  10   2   3      919.17      914.56     70.61 o
  11   2   3      477.61      465.06     62.76 o
  12   2   3      222.46      219.63     62.86 o
  13   2   3      209.99      219.10     70.48 o
  14   2   3        0.69       12.43     63.61 o
 -16   3   3       70.31       27.11     59.50 o
 -15   3   3      222.84      252.36     60.72 o
 -14   3   3      920.62      961.87     75.39 o
 -13   3   3      411.36      463.36     56.53 o
 -12   3   3     3053.85     3030.64     86.17 o
 -11   3   3      346.82      324.39     39.78 o
 -10   3   3     2097.16     1988.66     74.97 o
  -9   3   3     3151.84     3179.48     73.44 o
  -8   3   3     2389.96     2343.71     41.75 o
  -7   3   3     4979.84     4957.18     87.28 o
  -6   3   3     1979.46     1884.78     65.55 o
  -5   3   3     5873.07     5587.14    186.61 o
  -4   3   3     4628.50     4382.54    158.57 o
  -3   3   3    12447.67    11664.21    716.30 o
  -2   3   3     6163.83     6548.74    240.07 o
  -1   3   3    10454.95    10787.20    394.75 o
   0   3   3    14294.82    14413.03    140.03 o
   1   3   3     9542.14     9717.15    211.48 o
   2   3   3     1853.88     1819.84     48.37 o
   3   3   3     4330.41     4503.57     66.50 o
   4   3   3     1880.05     1923.76     43.67 o
   5   3   3     6879.03     7146.52     86.89 o
   6   3   3     1548.49     1624.21     37.97 o
   7   3   3     2159.25     2125.53     42.28 o
   8   3   3      101.43      140.03     38.67 o
   9   3   3      637.70      692.34     77.60 o
  10   3   3      850.17      745.84     84.17 o
  11   3   3      655.84      698.46     90.08 o
  12   3   3       42.67       10.79     71.27 o
  13   3   3      479.54      472.93     77.65 o
  14   3   3       23.32       46.30     69.63 o
 -15   4   3       94.12      100.60     57.69 o
 -14   4   3      105.41       75.78     50.28 o
 -13   4   3       84.25       76.94     47.11 o
 -12   4   3      105.88      110.88     44.37 o
 -11   4   3      126.06      117.91     37.49 o
 -10   4   3      691.99      679.88     40.18 o
  -9   4   3      132.50      115.04     25.71 o
  -8   4   3      111.74      132.61     17.73 o
  -7   4   3       52.35       38.50     14.13 o
  -6   4   3      108.23       88.53     13.51 o
  -5   4   3      266.48      188.17     24.84 o
  -4   4   3      596.65      511.44     56.00 o
  -3   4   3     4188.26     4193.05    180.96 o
  -2   4   3      303.23      302.00     20.69 o
  -1   4   3     4840.69     4883.01    203.96 o
   0   4   3      535.87      529.46     27.07 o
   1   4   3     1646.08     1608.58     49.38 o
   2   4   3      944.99      988.74     82.05 o
   3   4   3       99.21       52.47     19.75 o
   4   4   3      117.45       97.74     19.62 o
   5   4   3      222.85      230.05     21.39 o
   6   4   3        3.19        8.61     19.13 o
   7   4   3      133.92      126.86     30.56 o
   8   4   3      718.10      713.08     57.78 o
   9   4   3      384.56      369.56     70.99 o
  10   4   3      721.48      805.02     93.55 o
  11   4   3      149.85      128.61     70.24 o
  12   4   3      189.85      166.02     80.93 o
  13   4   3        9.23        6.79     75.74 o
  14   4   3        4.33      -20.41     85.02 o
 -15   5   3      250.24      175.01     87.31 o
 -14   5   3      427.60      474.63     65.71 o
 -13   5   3      889.80      812.96     70.05 o
 -12   5   3      316.10      368.96     53.91 o
 -11   5   3     2678.96     2539.05     90.26 o
 -10   5   3      241.34      273.95     37.25 o
  -9   5   3     1962.82     1438.85    454.87 o
  -8   5   3     1993.28     1910.64     48.87 o
  -7   5   3     3028.65     2897.64     98.63 o
  -6   5   3     2023.17     2029.56     60.22 o
  -5   5   3     4140.84     3846.74    186.70 o
  -4   5   3     1129.33     1094.43     64.82 o
  -3   5   3     7107.32     6827.34    293.70 o
  -2   5   3      401.82      410.13     23.13 o
  -1   5   3     8486.91     8357.68    234.82 o
   0   5   3      151.18      133.47     23.12 o
   1   5   3    11130.90    11120.73    280.19 o
   2   5   3     1227.88     1254.07     49.55 o
   3   5   3     4297.65     4427.70     81.60 o
   4   5   3     1118.13     1207.69     53.62 o
   5   5   3     3586.83     3764.13     70.03 o
   6   5   3      497.65      501.33     38.43 o
   7   5   3     5303.49     5242.72    119.54 o
   8   5   3      640.89      606.30     75.05 o
   9   5   3      614.03      679.62     81.89 o
  10   5   3        0.29       -6.70     61.54 o
  11   5   3      918.81      850.03     99.74 o
  12   5   3        1.38       15.19     76.15 o
  13   5   3      535.78      594.39    108.30 o
 -15   6   3      241.14      194.92     92.45 o
 -14   6   3      186.03      100.43     87.73 o
 -13   6   3      410.59      460.74     96.70 o
 -12   6   3      267.96      233.57     61.26 o
 -11   6   3      183.49      273.85     47.22 o
 -10   6   3      498.34      548.16     45.95 o
  -9   6   3     1980.08     1985.71     66.17 o
  -8   6   3     3715.14     3549.61    192.23 o
  -7   6   3     1304.63     1292.79     53.40 o
  -6   6   3     5399.70     5213.13    259.89 o
  -5   6   3      750.88      719.82     37.90 o
  -4   6   3     1713.43     1557.52     59.00 o
  -3   6   3     1659.62     1675.10     79.36 o
  -2   6   3     4183.32     4077.68    153.12 o
  -1   6   3      379.98      391.36     42.21 o
   0   6   3    12933.35    12423.91    182.16 o
   1   6   3     1758.53     1773.17     76.09 o
   2   6   3     1762.73     1706.41    119.07 o
   3   6   3       19.60       10.01     24.70 o
   4   6   3     3302.48     3455.09    113.08 o
   5   6   3       14.18        9.23     26.85 o
   6   6   3     4091.35     4228.91    101.56 o
   7   6   3      171.05      131.16     59.47 o
   8   6   3      767.97      563.71    118.79 o
   9   6   3       26.28        7.15     59.66 o
  10   6   3      533.14      564.68     93.54 o
  11   6   3        2.22       -9.80     68.12 o
  12   6   3      212.91      168.63     86.39 o
  13   6   3        3.66      -13.25     79.78 o
 -14   7   3       72.64       74.69     90.77 o
 -13   7   3       18.44       30.42     79.85 o
 -12   7   3       12.27       87.01     72.98 o
 -11   7   3      430.71      429.59     78.45 o
 -10   7   3       10.72      -43.07     52.90 o
  -9   7   3        5.95        4.26     36.45 o
  -8   7   3      131.28      129.12     41.29 o
  -7   7   3        7.58      -10.08     23.39 o
  -6   7   3      154.42      148.76     26.21 o
  -5   7   3     1214.54     1124.91     39.97 o
  -4   7   3       46.47       33.43     19.91 o
  -3   7   3      681.10      656.45     29.97 o
  -2   7   3      275.96      291.12     33.72 o
  -1   7   3      137.51      139.81     30.78 o
   0   7   3      329.44      293.85     43.51 o
   1   7   3        1.83       -0.16     29.60 o
   2   7   3      285.61      264.61     36.59 o
   3   7   3        1.14        2.53     27.34 o
   4   7   3      232.45      242.67     39.36 o
   5   7   3        4.51       -2.61     30.46 o
   6   7   3        4.41       14.71     46.24 o
   7   7   3      205.21      260.19     60.56 o
   8   7   3        4.26       26.76     92.18 o
   9   7   3        5.49      -84.67     97.68 o
  10   7   3       87.71       21.81    113.26 o
  11   7   3       21.32        2.75    121.14 o
  12   7   3      191.49      122.98    139.29 o
 -14   8   3      126.23       16.68    139.65 o
 -13   8   3      208.30      150.65    124.08 o
 -12   8   3      191.70       60.30    109.78 o
 -11   8   3      393.96      501.19     88.50 o
 -10   8   3       74.46       97.26     72.48 o
  -9   8   3       15.33        0.35     59.25 o
  -8   8   3      158.10      174.16     61.30 o
  -7   8   3      288.47      277.48     39.50 o
  -6   8   3     2120.23     2103.74     90.59 o
  -5   8   3     1376.01     1291.28     65.13 o
  -4   8   3     2072.20     2030.40     58.44 o
  -3   8   3       73.70       78.84     23.85 o
  -2   8   3      350.63      430.37     37.97 o
  -1   8   3      967.02      876.06     49.10 o
   0   8   3     1404.44     1477.78     67.28 o
   1   8   3      106.83       74.25     27.70 o
   2   8   3     1072.11     1195.65    105.96 o
   3   8   3       46.09       33.62     32.89 o
   4   8   3     1448.87     1694.49    124.15 o
   5   8   3       47.30       87.02     45.38 o
   6   8   3     1357.29     1689.56    156.60 o
   7   8   3       58.77       51.50     95.11 o
   8   8   3      764.48      793.94    144.09 o
   9   8   3       17.87       43.80    110.14 o
  10   8   3      382.83      446.81     90.89 o
  11   8   3        0.36      -13.73     75.65 o
  12   8   3      168.81       98.60    133.97 o
 -13   9   3        8.19       55.53    134.15 o
 -12   9   3        3.17      -13.74    109.96 o
 -11   9   3      211.60      280.36     82.62 o
 -10   9   3        0.94       23.19     67.21 o
  -9   9   3      215.44      234.51     69.08 o
  -8   9   3       19.98       81.48     59.01 o
  -7   9   3       11.08       16.03     52.25 o
  -6   9   3        1.95      -34.26     45.39 o
  -5   9   3      631.27      688.51     57.32 o
  -4   9   3        0.84       -5.27     33.08 o
  -3   9   3     1574.10     1506.93     90.56 o
  -2   9   3     1035.87     1015.24     78.34 o
  -1   9   3      192.57      284.41     55.06 o
   0   9   3      249.12      244.79     42.13 o
   1   9   3     1314.92     1348.46    108.68 o
   2   9   3       21.28       18.92     37.24 o
   3   9   3      432.72      546.27     74.36 o
   4   9   3      174.52      219.17     46.53 o
   5   9   3      210.52      261.88     70.49 o
   6   9   3       90.90      118.69     61.97 o
   7   9   3      139.46      192.39    101.35 o
   8   9   3      255.02      248.07     79.13 o
   9   9   3        9.88       26.60     72.65 o
  10   9   3      115.43      170.08     89.06 o
  11   9   3      104.44       40.36     84.33 o
 -12  10   3       11.24        0.65     82.64 o
 -11  10   3      235.18      280.06     90.52 o
 -10  10   3       29.17       88.79     76.41 o
  -9  10   3        7.79       32.10     66.18 o
  -8  10   3       95.98       50.06     66.89 o
  -7  10   3      112.52      149.24     63.17 o
  -6  10   3       93.76      134.69     65.61 o
  -5  10   3       32.39       26.02     72.57 o
  -4  10   3       11.87       11.77     46.31 o
  -3  10   3       36.25      -12.30     47.59 o
  -2  10   3      265.96      139.26     64.79 o
  -1  10   3     1830.96     1691.25    178.28 o
   0  10   3      188.23      179.04     55.19 o
   1  10   3      129.92       99.32     54.68 o
   2  10   3      106.88       72.42     42.59 o
   3  10   3        4.80       24.06     40.95 o
   4  10   3       71.39       53.99     43.74 o
   5  10   3      224.10      195.39     51.47 o
   6  10   3       15.59      -41.78     63.69 o
   7  10   3        3.72      -27.34     66.02 o
   8  10   3       65.50       68.86     74.88 o
   9  10   3       75.55      111.59     83.31 o
  10  10   3       19.70       -3.01     85.17 o
 -11  11   3        7.46      -20.73     74.44 o
 -10  11   3       14.96      -16.79     78.35 o
  -9  11   3        2.63       -5.26     70.63 o
  -8  11   3       42.27       16.03     70.58 o
  -7  11   3        3.57       15.39     91.81 o
  -6  11   3       11.08      -16.13     77.70 o
  -5  11   3        3.60      -38.48     75.50 o
  -4  11   3       51.33       30.52     54.31 o
  -3  11   3        0.85       23.54     52.29 o
  -2  11   3       18.47      -10.73     54.61 o
  -1  11   3        8.95       13.19     53.37 o
   0  11   3      123.17       87.48     62.84 o
   1  11   3      150.66      116.71     60.58 o
   2  11   3        0.50      -30.96     53.02 o
   3  11   3       37.37       72.14     62.67 o
   4  11   3        7.25        8.93     47.25 o
   5  11   3        1.81      -31.50     61.34 o
   6  11   3        9.27       13.00     69.28 o
   7  11   3       43.13        7.90     73.40 o
   8  11   3        2.75        6.06     81.42 o
   9  11   3        2.28       -5.44     82.38 o
 -10  12   3        0.48       -5.36     85.00 o
  -9  12   3       18.24       42.15    112.34 o
  -8  12   3       17.78       19.79    104.46 o
  -7  12   3      105.75       22.91    103.00 o
  -6  12   3       20.19      -15.39     85.40 o
  -5  12   3       50.94      144.96     95.85 o
  -4  12   3       94.19      129.85     70.58 o
  -3  12   3        1.70      -30.50     73.40 o
  -2  12   3      143.08      228.12     72.89 o
  -1  12   3       61.01       69.34     64.01 o
   0  12   3       46.64       13.09     64.53 o
   1  12   3      366.32      421.92     84.57 o
   2  12   3       71.99       44.11     62.27 o
   3  12   3      118.04      151.14     73.69 o
   4  12   3        9.94       25.43     65.52 o
   5  12   3       85.90        5.68     89.80 o
   6  12   3       29.12        4.47     77.70 o
   7  12   3      121.14      112.00     85.17 o
   8  12   3       51.27       73.59     92.31 o
  -8  13   3        1.55        7.33    106.47 o
  -7  13   3       19.73       40.68    105.56 o
  -6  13   3       26.86       85.95    102.99 o
  -5  13   3      142.70       94.93    100.98 o
  -4  13   3        0.17       11.73    109.41 o
  -3  13   3       24.09       58.03     75.08 o
  -2  13   3       30.78       30.80     72.15 o
  -1  13   3       27.58       55.42     73.92 o
   0  13   3        5.14        5.40     69.19 o
   1  13   3       95.74       59.27     70.47 o
   2  13   3       18.08      -40.17     70.47 o
   3  13   3        2.81      -46.75     71.68 o
   4  13   3       55.37      161.45    114.91 o
   5  13   3       14.93       22.54    101.53 o
   6  13   3        0.74      -29.69    109.77 o
  -6  14   3        4.25      -11.00    112.34 o
  -5  14   3        0.47       28.59    125.72 o
  -4  14   3        0.25       -6.05    109.41 o
  -3  14   3       13.44       -8.70     78.13 o
  -2  14   3        9.12      -26.67     78.48 o
  -1  14   3        6.61        8.74     84.48 o
   0  14   3        0.12      -13.80     75.27 o
   1  14   3       10.48        7.29     76.90 o
   2  14   3        6.58      -69.21     76.36 o
   3  14   3        6.86       -0.11     77.66 o
   4  14   3        0.85       11.91    126.63 o
  -1  15   3        1.05       14.66     87.99 o
 -16   0   4       33.40       10.25     64.33 o
 -15   0   4     1402.38     1400.15    100.90 o
 -14   0   4      900.38      901.82     81.46 o
 -13   0   4     3483.04     3555.68    125.89 o
 -12   0   4     3695.17     3576.08    119.21 o
 -11   0   4     2233.46     2098.71    163.27 o
 -10   0   4       70.20       54.69     41.59 o
  -9   0   4    12094.51    11919.83    497.07 o
  -8   0   4     1822.15     1579.27     79.15 o
  -7   0   4    23417.70    23191.99    245.49 o
  -6   0   4      399.02      386.93     38.63 o
  -5   0   4    14463.82    14300.83    681.52 o
  -4   0   4     7930.23     8358.18    542.89 o
  -3   0   4    27190.98    28299.23   2043.53 o
  -2   0   4     7047.66     7548.69    123.49 o
  -1   0   4   126981.54   132098.08   1240.62 o
   0   0   4    23282.76    24803.77    292.98 o
   1   0   4    19491.71    20352.41    361.99 o
   2   0   4     4334.23     4558.16     71.82 o
   3   0   4     2405.92     2473.76     63.99 o
   4   0   4     4610.08     4851.08    121.84 o
   5   0   4    18267.67    19072.08    304.53 o
   6   0   4     1308.60     1255.92     48.34 o
   7   0   4     3887.18     3908.53     79.79 o
   8   0   4      119.67      106.27     36.88 o
   9   0   4     2400.75     2184.89    114.51 o
  10   0   4      476.95      414.64     69.80 o
  11   0   4      928.38      887.69     93.54 o
  12   0   4      153.04      122.97     69.18 o
  13   0   4     1094.36     1129.35    114.98 o
  14   0   4        2.02       19.61     78.13 o
 -16   1   4       82.80       57.81     45.04 o
 -15   1   4        4.61       31.77     42.82 o
 -14   1   4      473.69      491.18     49.70 o
 -13   1   4      115.89      111.80     40.43 o
 -12   1   4     2019.62     1970.34     73.08 o
 -11   1   4      202.67      237.36     36.48 o
 -10   1   4     1868.83     1722.12     61.00 o
  -9   1   4      109.19      107.93     26.39 o
  -8   1   4      375.15      341.88     24.16 o
  -7   1   4      177.33      184.21     19.10 o
  -6   1   4       86.70      104.63      8.88 o
  -5   1   4      574.64      499.11     39.91 o
  -4   1   4     2100.31     2165.99     71.62 o
  -3   1   4       24.89       13.59      8.12 o
  -2   1   4    21221.68    20263.87   1518.76 o
  -1   1   4     6991.86     7119.38     66.17 o
   0   1   4     4331.86     4690.67     50.95 o
   1   1   4     4564.89     4749.61     51.28 o
   2   1   4     3331.88     3440.26     40.35 o
   3   1   4      578.96      595.50     23.47 o
   4   1   4     2253.39     2293.57     42.05 o
   5   1   4     1661.73     1733.74     35.08 o
   6   1   4      789.72      826.58     29.01 o
   7   1   4     1391.37     1341.89     36.61 o
   8   1   4      360.78      371.87     35.57 o
   9   1   4     1320.88     1357.67     68.09 o
  10   1   4      304.78      284.30     47.40 o
  11   1   4      310.58      351.17     55.09 o
  12   1   4      197.01      211.57     54.93 o
  13   1   4      142.32      152.43     63.75 o
  14   1   4        8.34      -15.06     62.20 o
 -16   2   4      411.05      329.61     60.91 o
 -15   2   4      265.29      204.58     51.37 o
 -14   2   4      711.85      704.38     59.98 o
 -13   2   4      559.84      627.65     52.77 o
 -12   2   4      649.26      670.05     50.04 o
 -11   2   4      770.54      695.37     46.85 o
 -10   2   4     1176.01     1147.56     52.55 o
  -9   2   4      883.12      896.62     45.14 o
  -8   2   4     2748.78     2834.86     38.06 o
  -7   2   4     2840.20     2784.80     61.61 o
  -6   2   4     1930.19     1709.17     65.05 o
  -5   2   4     3411.74     3192.57     98.41 o
  -4   2   4     1557.44     1674.84     53.64 o
  -3   2   4     4054.73     4129.02    124.53 o
  -2   2   4    27066.67    27389.92    646.39 o
  -1   2   4    22295.07    23288.78    416.83 o
   0   2   4     2981.93     3066.95     44.54 o
   1   2   4     8578.86     8871.33    130.23 o
   2   2   4      566.78      560.20     24.03 o
   3   2   4     3620.13     3613.16     54.90 o
   4   2   4      617.54      607.31     26.29 o
   5   2   4     4829.92     4945.99     56.82 o
   6   2   4        7.49       -0.99     15.35 o
   7   2   4     2564.44     2530.55     60.49 o
   8   2   4      182.75      230.74     43.49 o
   9   2   4     2373.00     2430.09     95.44 o
  10   2   4        3.80       16.55     44.29 o
  11   2   4      908.45      921.69     80.10 o
  12   2   4       56.26       59.06     58.46 o
  13   2   4      397.08      386.80     77.82 o
  14   2   4        6.56       21.40     69.97 o
 -16   3   4       82.83       92.17     59.20 o
 -15   3   4       44.84       37.31     52.13 o
 -14   3   4      441.92      454.33     61.78 o
 -13   3   4       37.63       40.51     37.05 o
 -12   3   4     1273.76     1345.34     63.62 o
 -11   3   4      113.28      115.66     34.02 o
 -10   3   4     1809.55     1761.32     61.90 o
  -9   3   4      199.65      215.43     26.46 o
  -8   3   4     7575.32     7411.89    174.44 o
  -7   3   4        7.05        0.23     11.40 o
  -6   3   4    11288.51    10446.67    384.77 o
  -5   3   4     2633.83     2502.97     72.51 o
  -4   3   4     7020.75     6870.91    154.48 o
  -3   3   4      231.86      197.53     40.64 o
  -2   3   4     6005.86     6045.78     75.54 o
  -1   3   4     7559.06     7546.74     67.72 o
   0   3   4     4086.08     4228.60     62.16 o
   1   3   4     1013.40     1062.84     36.75 o
   2   3   4     6004.61     6184.22    109.81 o
   3   3   4     2537.86     2557.41     54.65 o
   4   3   4     3364.42     3532.50     56.76 o
   5   3   4     2340.51     2583.41     49.85 o
   6   3   4     2899.71     2984.03     61.62 o
   7   3   4       25.49       20.55     23.56 o
   8   3   4     1210.73     1156.96     67.13 o
   9   3   4      380.63      329.62     64.99 o
  10   3   4      363.56      391.67     75.77 o
  11   3   4       94.83       68.21     69.48 o
  12   3   4      106.57      114.41     79.38 o
  13   3   4      123.21       59.73     68.00 o
 -16   4   4      220.64      150.17     72.06 o
 -15   4   4      166.98      156.44     58.19 o
 -14   4   4      544.74      581.32     66.13 o
 -13   4   4      324.82      355.17     56.05 o
 -12   4   4     1031.87     1116.26     69.66 o
 -11   4   4        7.79       -6.06     29.55 o
 -10   4   4     5163.00     4980.13     86.26 o
  -9   4   4      151.89      227.86     27.93 o
  -8   4   4     3892.60     3772.33     92.60 o
  -7   4   4      750.24      730.34     28.78 o
  -6   4   4     3397.12     2949.45     99.14 o
  -5   4   4      427.97      450.50     17.60 o
  -4   4   4    10121.51     9980.06    249.29 o
  -3   4   4      724.37      759.41     24.72 o
  -2   4   4     3960.05     3909.40    109.43 o
  -1   4   4        3.74        5.41      9.64 o
   0   4   4    15837.61    16109.35    227.48 o
   1   4   4       21.47       37.59     18.12 o
   2   4   4     6999.10     6678.90    101.51 o
   3   4   4        5.65       37.04     21.04 o
   4   4   4     7248.70     7286.49    135.34 o
   5   4   4        1.57       12.93     19.19 o
   6   4   4     4914.66     4944.62     91.26 o
   7   4   4      222.89      290.55     35.47 o
   8   4   4     1490.19     1424.13     99.65 o
   9   4   4      114.82      143.76     58.83 o
  10   4   4     1285.35     1246.51    105.79 o
  11   4   4      307.72      324.53     79.15 o
  12   4   4      720.18      771.69    105.36 o
  13   4   4      113.08       92.88     85.20 o
 -15   5   4      204.25      187.98     60.92 o
 -14   5   4       44.72       54.98     51.80 o
 -13   5   4      423.51      386.83     56.04 o
 -12   5   4        0.72      -39.21     39.21 o
 -11   5   4      218.29      226.73     44.81 o
 -10   5   4      265.54      258.04     37.38 o
  -9   5   4     1512.08     1613.77     62.11 o
  -8   5   4      176.81      208.61     20.68 o
  -7   5   4     1372.80     1265.36     45.14 o
  -6   5   4      525.69      476.26     36.66 o
  -5   5   4     2878.86     2660.87     94.35 o
  -4   5   4      169.66      181.25     17.70 o
  -3   5   4     6906.06     6998.64    208.17 o
  -2   5   4      180.71      237.53     17.01 o
  -1   5   4      810.45      827.50     36.20 o
   0   5   4      251.28      273.42     24.55 o
   1   5   4     3185.89     3163.27     76.11 o
   2   5   4     1902.05     1992.58     77.05 o
   3   5   4     1230.96     1208.91     64.65 o
   4   5   4     2147.38     2350.16     73.85 o
   5   5   4      375.30      439.51     41.57 o
   6   5   4      396.59      471.22     40.03 o
   7   5   4      353.24      389.96     51.13 o
   8   5   4      100.98      121.83     56.98 o
   9   5   4      730.71      663.85     85.30 o
  10   5   4      151.24      129.07     71.33 o
  11   5   4       81.51       78.15     70.17 o
  12   5   4       69.63       62.74     77.68 o
  13   5   4       11.26       21.51     84.95 o
 -15   6   4        0.18       -6.91     83.35 o
 -14   6   4      216.42      242.62     72.82 o
 -13   6   4       19.58      -34.42     57.45 o
 -12   6   4      602.43      677.80     63.04 o
 -11   6   4      108.30      103.19     38.06 o
 -10   6   4      127.32       85.02     46.10 o
  -9   6   4       19.28       13.07     23.88 o
  -8   6   4      889.09      939.91     96.96 o
  -7   6   4      123.58      118.54     22.38 o
  -6   6   4     2276.16     2242.23     92.06 o
  -5   6   4      653.39      652.72     29.01 o
  -4   6   4     2746.38     2848.64    117.11 o
  -3   6   4        7.42       25.34     15.71 o
  -2   6   4     1554.06     1388.55     76.57 o
  -1   6   4      634.86      684.36     54.05 o
   0   6   4     2742.33     2646.96     90.74 o
   1   6   4      136.09       96.17     32.72 o
   2   6   4     1481.78     1390.08     72.49 o
   3   6   4        7.55       25.29     44.17 o
   4   6   4     2993.36     3147.69     87.96 o
   5   6   4      167.01      211.30     47.73 o
   6   6   4     2081.96     2089.02    103.21 o
   7   6   4     1029.32     1017.82     84.66 o
   8   6   4      131.14      187.30    101.71 o
   9   6   4        6.15       -3.44     61.29 o
  10   6   4      382.54      372.89     83.93 o
  11   6   4        0.76      -42.87     65.31 o
  12   6   4       96.65      138.80     85.87 o
 -14   7   4      154.72      148.02     92.63 o
 -13   7   4       73.48       86.92     81.86 o
 -12   7   4       26.38       37.70     69.93 o
 -11   7   4      272.98      345.05     60.52 o
 -10   7   4      244.45      245.13     44.15 o
  -9   7   4     1661.30     1683.66     99.90 o
  -8   7   4      859.75      962.01     55.15 o
  -7   7   4     1766.14     1686.98     99.87 o
  -6   7   4      125.60      127.98     24.13 o
  -5   7   4     2451.62     2234.90     76.59 o
  -4   7   4      475.69      533.32     29.03 o
  -3   7   4     2912.59     2832.81     84.95 o
  -2   7   4       10.81       -3.80     19.18 o
  -1   7   4     2364.53     2174.97     89.66 o
   0   7   4       22.23       52.07     32.43 o
   1   7   4      417.58      392.15     49.83 o
   2   7   4        3.50        1.00     33.23 o
   3   7   4     1870.48     1942.15     75.19 o
   4   7   4      107.23       45.21     34.72 o
   5   7   4     2402.56     2400.82    106.97 o
   6   7   4        1.12      -39.38     39.38 o
   7   7   4      298.32      503.84    110.89 o
   8   7   4       46.77      158.52    105.19 o
   9   7   4      413.56      511.93    128.12 o
  10   7   4      194.59      245.40    131.41 o
  11   7   4      191.69       92.74    119.86 o
  12   7   4       92.18       51.86    116.19 o
 -14   8   4        1.27       42.15    126.63 o
 -13   8   4      186.71      111.98    120.23 o
 -12   8   4        5.47      -22.17    103.18 o
 -11   8   4      342.05      414.06     84.31 o
 -10   8   4       74.55      129.48     68.18 o
  -9   8   4      567.05      516.12     78.43 o
  -8   8   4        0.15       11.07     48.34 o
  -7   8   4     1380.27     1450.93     77.05 o
  -6   8   4       63.19       43.18     26.67 o
  -5   8   4      808.17      760.57     42.08 o
  -4   8   4        3.07       -5.39     22.51 o
  -3   8   4      307.02      344.90     31.76 o
  -2   8   4       10.63       16.27     27.59 o
  -1   8   4     1187.42     1213.86     78.60 o
   0   8   4      433.79      476.04     59.21 o
   1   8   4      340.55      436.08     58.00 o
   2   8   4      786.55      732.13     57.88 o
   3   8   4      484.73      473.17     62.33 o
   4   8   4      473.84      476.95     82.94 o
   5   8   4      343.03      352.20     64.33 o
   6   8   4       52.39       42.33     78.07 o
   7   8   4      336.94      359.97    116.94 o
   8   8   4       46.96       15.39     97.13 o
   9   8   4       60.59      146.79    120.95 o
  10   8   4        8.99      -78.62    119.30 o
  11   8   4       36.59       57.24     80.11 o
 -13   9   4       22.30       89.06    134.33 o
 -12   9   4        5.19      -15.39    109.59 o
 -11   9   4       51.00       72.70     73.97 o
 -10   9   4       80.96       75.26     70.60 o
  -9   9   4      111.75      210.81     69.70 o
  -8   9   4       22.11        8.57     50.51 o
  -7   9   4      286.93      289.33     64.02 o
  -6   9   4      816.17      838.48     79.39 o
  -5   9   4       25.48       77.67     37.71 o
  -4   9   4      245.90      202.54     51.71 o
  -3   9   4      246.63      312.62     57.46 o
  -2   9   4       19.76      -24.20     42.27 o
  -1   9   4      255.60      313.68     55.01 o
   0   9   4      865.40      867.16     76.31 o
   1   9   4      504.44      589.57     54.29 o
   2   9   4       52.46       16.44     43.17 o
   3   9   4      132.44      153.12     53.87 o
   4   9   4      408.90      458.04     70.11 o
   5   9   4       26.64      -41.26    113.90 o
   6   9   4      631.23      724.06    128.50 o
   7   9   4      202.13      261.72    111.61 o
   8   9   4       63.70       55.71    107.94 o
   9   9   4       13.02      -18.69     73.17 o
  10   9   4       44.23       78.01     86.85 o
  11   9   4       66.87       54.64     92.82 o
 -12  10   4       29.41       35.82     84.15 o
 -11  10   4      316.39      442.74     92.83 o
 -10  10   4       33.66       59.69     74.01 o
  -9  10   4      256.91      252.28     79.53 o
  -8  10   4        3.25       35.73     61.34 o
  -7  10   4       94.96      100.90     60.85 o
  -6  10   4      241.82      268.32     91.46 o
  -5  10   4      395.00      419.00    105.76 o
  -4  10   4       19.02       27.13     47.58 o
  -3  10   4      203.63      247.67     61.81 o
  -2  10   4      119.39      165.86     55.34 o
  -1  10   4      204.16      194.58     60.90 o
   0  10   4      162.45      195.30     57.79 o
   1  10   4      157.20      200.26     47.62 o
   2  10   4       10.11       42.97     41.43 o
   3  10   4      165.87      152.15     55.04 o
   4  10   4       22.86       53.68     45.48 o
   5  10   4      104.22       75.63     48.87 o
   6  10   4        0.56       16.99     62.74 o
   7  10   4        2.50       21.75     74.24 o
   8  10   4        0.27      -69.35     70.67 o
   9  10   4       10.40      -74.64     74.64 o
  10  10   4       16.26      -60.20     86.90 o
 -11  11   4       38.42       15.57     84.09 o
 -10  11   4      141.03      187.57     84.23 o
  -9  11   4        3.69       76.26     73.49 o
  -8  11   4       44.50      103.44     73.69 o
  -7  11   4       22.83        1.47     88.70 o
  -6  11   4      381.54      466.65    120.42 o
  -5  11   4        0.76        1.28     77.52 o
  -4  11   4      286.44      332.43     68.27 o
  -3  11   4       16.08       -8.01     57.58 o
  -2  11   4       78.06      123.28     64.90 o
  -1  11   4        1.64       22.21     58.39 o
   0  11   4      357.87      469.67     77.64 o
   1  11   4        1.44       11.93     57.69 o
   2  11   4      373.60      355.97     72.38 o
   3  11   4        7.16        3.57     46.46 o
   4  11   4      267.46      296.03     62.78 o
   5  11   4       89.55       64.11     73.65 o
   6  11   4       10.27       21.65     76.82 o
   7  11   4       14.09       17.63     77.65 o
   8  11   4       27.28      -12.66     76.99 o
   9  11   4        6.70       34.45     90.79 o
 -10  12   4        0.01      -27.86    114.54 o
  -9  12   4        3.50       39.40    111.42 o
  -8  12   4        0.03       24.74    104.64 o
  -7  12   4        2.26      -48.20     96.21 o
  -6  12   4       75.88       50.40     94.93 o
  -5  12   4       30.34       65.79     89.07 o
  -4  12   4       73.88       11.14     64.01 o
  -3  12   4        2.48       27.35     67.50 o
  -2  12   4       47.12       10.47     66.16 o
  -1  12   4       62.71       50.65     65.12 o
   0  12   4        8.91       60.79     68.87 o
   1  12   4       20.68       -8.39     63.10 o
   2  12   4        5.28      -19.31     65.00 o
   3  12   4        2.90      -62.13     62.13 o
   4  12   4       36.81       14.50     69.90 o
   5  12   4       17.11       44.57     75.06 o
   6  12   4       11.63       63.51     81.86 o
   7  12   4        0.28       -6.84     81.38 o
  -8  13   4        0.48      -54.06     99.14 o
  -7  13   4        4.93       11.73    110.14 o
  -6  13   4       84.66       43.62    100.25 o
  -5  13   4        2.03       13.56     96.03 o
  -4  13   4       63.37      106.11    118.75 o
  -3  13   4        0.57       37.93     71.66 o
  -2  13   4       72.94       60.49     76.09 o
  -1  13   4       24.22       61.63     72.11 o
   0  13   4        3.09      -44.71     66.87 o
   1  13   4       25.60       27.42     74.30 o
   2  13   4       62.91      119.32     73.58 o
   3  13   4        9.62      -13.65     70.93 o
   4  13   4       26.88       96.58    125.17 o
   5  13   4       35.94       88.33    109.59 o
   6  13   4        0.83      -50.40    114.90 o
  -6  14   4        0.09       65.61    112.52 o
  -5  14   4        5.48      -16.13    111.06 o
  -4  14   4        1.72       -9.35    120.77 o
  -3  14   4        4.62        7.12     80.97 o
  -2  14   4        3.11        6.41     77.15 o
  -1  14   4        9.57        2.95     79.82 o
   0  14   4        0.28      -45.54     75.77 o
   1  14   4       12.06      -13.57     80.60 o
   2  14   4        2.18      -34.44     76.73 o
   3  14   4        0.67      -75.10     75.10 o
   4  14   4       15.66       51.68    129.93 o
 -16   1   5     1089.47     1212.78     71.68 o
 -15   1   5        0.62        6.52     41.00 o
 -14   1   5     1699.32     1673.78     79.10 o
 -13   1   5       23.79       15.79     37.24 o
 -12   1   5     3558.62     3620.52     97.99 o
 -11   1   5      547.37      530.42     43.33 o
 -10   1   5     7829.61     7863.29    196.71 o
  -9   1   5       80.52       71.56     25.26 o
  -8   1   5     8949.67     8770.35    280.20 o
  -7   1   5     2800.92     2606.79     98.06 o
  -6   1   5     7405.10     7086.87    200.63 o
  -5   1   5     2850.80     3090.00     86.77 o
  -4   1   5    25019.51    24451.30    991.02 o
  -3   1   5     3067.93     2944.31    125.55 o
  -2   1   5    62402.80    63184.21   2829.84 o
  -1   1   5    26282.53    27279.12    843.93 o
   0   1   5    12817.03    12558.89    289.80 o
   1   1   5     1927.51     1888.73     29.67 o
   2   1   5    10240.54    10372.91    116.57 o
   3   1   5     4542.46     4541.70     61.90 o
   4   1   5     7291.22     7169.63    148.79 o
   5   1   5     3041.31     3099.49     50.70 o
   6   1   5     2787.44     2752.22     56.51 o
   7   1   5     3024.35     3086.13     58.45 o
   8   1   5     1586.41     1522.01     52.45 o
   9   1   5     3786.21     3802.92    101.21 o
  10   1   5     1102.80     1148.01     71.30 o
  11   1   5     1417.17     1281.79     79.14 o
  12   1   5      426.68      400.00     72.82 o
  13   1   5      338.23      375.33     76.46 o
 -16   2   5       58.16       44.78     44.52 o
 -15   2   5      789.62      868.20     67.21 o
 -14   2   5      216.64      212.27     46.43 o
 -13   2   5     1939.83     1794.17     74.94 o
 -12   2   5      244.69      198.87     38.72 o
 -11   2   5     2221.14     2365.56     73.20 o
 -10   2   5      117.79      101.83     28.65 o
  -9   2   5     5344.67     5253.45    125.77 o
  -8   2   5       56.74       82.06     11.63 o
  -7   2   5     5423.78     5410.07    158.02 o
  -6   2   5      870.14      783.05     42.75 o
  -5   2   5     8579.87     8332.56    246.79 o
  -4   2   5       49.34       75.88     11.16 o
  -3   2   5    10887.96    10670.67    433.47 o
  -2   2   5     3730.25     3854.05    140.49 o
  -1   2   5     4773.22     4829.61    115.39 o
   0   2   5      195.53      191.21     16.53 o
   1   2   5    12986.15    13339.15    177.50 o
   2   2   5     1154.58     1161.40     28.39 o
   3   2   5    10095.47    10226.19    101.10 o
   4   2   5     1056.57     1041.24     34.88 o
   5   2   5     5147.62     5012.83    112.68 o
   6   2   5      351.17      411.18     29.53 o
   7   2   5     2511.90     2422.96     63.20 o
   8   2   5      654.79      688.15     60.22 o
   9   2   5      858.67      999.51     71.73 o
  10   2   5      320.26      293.35     59.75 o
  11   2   5      112.33       97.88     57.00 o
  12   2   5      189.32      237.05     67.80 o
  13   2   5       99.32       42.19     69.14 o
 -16   3   5       82.07       79.69     57.83 o
 -15   3   5      257.52      318.98     59.26 o
 -14   3   5      119.02      115.71     44.46 o
 -13   3   5      509.32      533.13     51.94 o
 -12   3   5      474.54      422.38     45.00 o
 -11   3   5      187.56      149.78     34.97 o
 -10   3   5       30.04       18.09     27.61 o
  -9   3   5     4098.27     4206.32    131.96 o
  -8   3   5      380.37      359.36     19.66 o
  -7   3   5    11858.10    11587.27    469.79 o
  -6   3   5      909.82      959.36     40.86 o
  -5   3   5     1049.23      971.05     34.04 o
  -4   3   5       56.45       77.97     12.72 o
  -3   3   5     2325.47     2362.14     48.69 o
  -2   3   5      154.86      165.13     13.06 o
  -1   3   5       32.50       45.76     11.01 o
   0   3   5        3.49       -3.93     11.90 o
   1   3   5     3555.14     3844.93     75.43 o
   2   3   5      566.16      599.22     32.51 o
   3   3   5     1734.71     1680.39     58.01 o
   4   3   5      455.91      409.45     36.61 o
   5   3   5     2564.34     2598.16     58.15 o
   6   3   5        0.01       -2.04     21.42 o
   7   3   5     2565.75     2528.07     64.36 o
   8   3   5      134.00      118.81     55.25 o
   9   3   5      163.06      177.90     64.70 o
  10   3   5       45.93       63.43     62.23 o
  11   3   5      104.10       74.50     69.39 o
  12   3   5       12.98      -22.32     56.13 o
  13   3   5      223.02      197.37     75.92 o
 -16   4   5       17.26       36.07     58.86 o
 -15   4   5      212.65      214.99     59.16 o
 -14   4   5        0.20      -12.98     44.95 o
 -13   4   5       70.18       65.61     46.15 o
 -12   4   5      257.54      180.21     39.15 o
 -11   4   5      153.02      160.89     34.77 o
 -10   4   5        3.56        3.86     24.25 o
  -9   4   5     2782.76     2752.09     98.61 o
  -8   4   5       31.70       13.22     15.84 o
  -7   4   5     3032.45     2781.10    120.45 o
  -6   4   5       72.55       53.37     11.57 o
  -5   4   5     4265.00     4017.79    123.69 o
  -4   4   5       74.74       33.51     14.08 o
  -3   4   5     2980.83     3005.48     73.87 o
  -2   4   5      418.27      415.73     19.84 o
  -1   4   5     1607.88     1615.40     38.01 o
   0   4   5      591.94      528.45     21.77 o
   1   4   5      126.41      108.93     20.73 o
   2   4   5     3541.54     3596.10     97.69 o
   3   4   5      287.99      214.00     37.59 o
   4   4   5     1982.37     2105.96     68.77 o
   5   4   5      824.92      866.45     47.76 o
   6   4   5      926.96     1050.25     53.54 o
   7   4   5       12.48       21.25     30.81 o
   8   4   5       33.18      -37.51     45.51 o
   9   4   5      255.46      283.92     72.77 o
  10   4   5      107.01      104.66     64.75 o
  11   4   5       71.32       75.93     75.75 o
  12   4   5      285.77      354.55     93.66 o
  13   4   5       22.73       -8.87     68.30 o
 -15   5   5      414.20      438.40     69.07 o
 -14   5   5        0.96       13.98     48.30 o
 -13   5   5     1205.99     1285.40     78.62 o
 -12   5   5      120.93      113.68     45.63 o
 -11   5   5      616.18      727.26     58.31 o
 -10   5   5       25.86       21.64     29.75 o
  -9   5   5     1278.85     1278.97     48.01 o
  -8   5   5      513.57      539.77     26.64 o
  -7   5   5      663.38      724.52     34.57 o
  -6   5   5      830.77      843.60     37.31 o
  -5   5   5      994.85      933.70     36.12 o
  -4   5   5      207.66      203.59     19.04 o
  -3   5   5     4256.07     4418.15    137.01 o
  -2   5   5      651.25      624.93     24.42 o
  -1   5   5     3718.61     4269.20    231.12 o
   0   5   5      104.48      117.68     25.19 o
   1   5   5     5533.65     6019.70    130.45 o
   2   5   5     1993.97     2281.89    121.56 o
   3   5   5      416.06      404.91     47.50 o
   4   5   5     1792.63     1880.88     84.15 o
   5   5   5       14.83       34.39     30.79 o
   6   5   5       80.59      151.44     45.59 o
   7   5   5      330.95      342.70     49.67 o
   8   5   5      342.80      393.11     72.03 o
   9   5   5      321.80      329.22     78.08 o
  10   5   5       69.89       15.87     70.92 o
  11   5   5      128.44       93.22     79.67 o
  12   5   5       23.53      -40.31     79.90 o
 -15   6   5        2.74       -9.23     66.98 o
 -14   6   5      250.39      328.83     75.23 o
 -13   6   5       48.57       69.81     48.59 o
 -12   6   5      399.19      475.36     58.01 o
 -11   6   5       38.25       43.18     41.10 o
 -10   6   5      235.29      377.08     40.52 o
  -9   6   5        0.98      -10.68     27.73 o
  -8   6   5      936.46      987.73     63.51 o
  -7   6   5       27.61       25.29     18.30 o
  -6   6   5      832.01      896.30     42.83 o
  -5   6   5     1824.31     1837.37     43.80 o
  -4   6   5     2268.57     2493.70     83.69 o
  -3   6   5     3008.12     3208.48    138.86 o
  -2   6   5       19.54       21.05     14.70 o
  -1   6   5      985.08     1034.71     50.78 o
   0   6   5     2434.91     2345.05    123.98 o
   1   6   5      113.59      103.29     36.50 o
   2   6   5      479.68      577.99     55.30 o
   3   6   5       47.90      -12.36     89.43 o
   4   6   5        8.97       25.04     31.41 o
   5   6   5      103.83      106.55     36.61 o
   6   6   5     1282.20     1401.86     71.27 o
   7   6   5      175.29      214.43     92.55 o
   8   6   5        3.52       53.70     96.58 o
   9   6   5      180.24      162.20    110.70 o
  10   6   5      140.54       34.09    106.66 o
  11   6   5       90.49       94.54     78.84 o
  12   6   5       90.56       69.38     84.88 o
 -14   7   5       24.05       33.17     81.10 o
 -13   7   5        4.95       40.52     58.55 o
 -12   7   5       55.47       46.68     54.17 o
 -11   7   5      398.96      254.58    133.71 o
 -10   7   5     1284.44     1205.24    192.39 o
  -9   7   5      556.87      542.43     48.67 o
  -8   7   5      163.70      131.89     34.93 o
  -7   7   5      140.76      147.50     25.73 o
  -6   7   5        3.59       -0.56     20.25 o
  -5   7   5      382.66      409.69     25.43 o
  -4   7   5     1758.96     1862.06     70.08 o
  -3   7   5      452.72      481.86     34.72 o
  -2   7   5        7.75       -2.12     20.04 o
  -1   7   5      386.61      464.33     41.46 o
   0   7   5      297.29      316.05     53.06 o
   1   7   5      279.20      312.00     49.13 o
   2   7   5      289.52      228.08     47.41 o
   3   7   5      375.84      367.43     79.46 o
   4   7   5      802.40      713.39     69.81 o
   5   7   5      596.54      688.85     70.65 o
   6   7   5     1266.56     1296.78     89.29 o
   7   7   5      401.46      312.33    113.46 o
   8   7   5       37.34        8.98    102.44 o
   9   7   5      118.20      184.73    122.97 o
  10   7   5      205.94      232.02    126.82 o
  11   7   5      128.98       99.88    133.05 o
 -14   8   5      151.88      199.21    148.08 o
 -13   8   5        4.42      -35.74    105.92 o
 -12   8   5       59.59       46.00    118.39 o
 -11   8   5        0.12      -13.02     66.07 o
 -10   8   5      872.29      963.92     94.42 o
  -9   8   5        0.56      -45.03     52.61 o
  -8   8   5      587.65      604.84     69.71 o
  -7   8   5        2.41       -8.83     25.03 o
  -6   8   5       38.49       28.33     26.83 o
  -5   8   5      344.26      326.34     33.24 o
  -4   8   5      745.18      804.16     42.51 o
  -3   8   5       81.98       39.10     26.58 o
  -2   8   5     1358.78     1487.19     85.90 o
  -1   8   5      298.15      374.45     56.72 o
   0   8   5      995.88     1064.92     76.42 o
   1   8   5      121.02       75.51     58.46 o
   2   8   5      562.48      544.98     91.11 o
   3   8   5       55.09       72.44     48.51 o
   4   8   5      847.89     1046.59     83.80 o
   5   8   5       36.40       -9.53     47.65 o
   6   8   5      355.10      430.72    119.50 o
   7   8   5       68.05       76.05    106.11 o
   8   8   5       26.69       90.90    105.01 o
   9   8   5       52.37       81.92    124.44 o
  10   8   5       14.23        6.96    118.20 o
  11   8   5       16.40       36.29    140.56 o
 -13   9   5        3.03       28.96    130.66 o
 -12   9   5      196.57      146.07    129.94 o
 -11   9   5      124.59      159.79     78.29 o
 -10   9   5       93.81      160.69     74.24 o
  -9   9   5       35.29       48.96     64.39 o
  -8   9   5     1081.06      993.84     93.11 o
  -7   9   5        7.38      -36.55     48.59 o
  -6   9   5     1612.45     1669.76    103.61 o
  -5   9   5       17.06       79.45     38.76 o
  -4   9   5      373.37      421.02     61.48 o
  -3   9   5      129.84      133.07     49.75 o
  -2   9   5     1422.78     1398.87     92.67 o
  -1   9   5       29.59       93.58     62.95 o
   0   9   5     1555.80     1566.92    133.51 o
   1   9   5      264.22      252.75     83.76 o
   2   9   5      765.70      827.30     78.26 o
   3   9   5      205.63      214.62     86.23 o
   4   9   5      744.04      848.51    113.47 o
   5   9   5        2.04       34.94     67.35 o
   6   9   5      451.40      553.36    131.60 o
   7   9   5       29.89       90.35    114.17 o
   8   9   5      227.19      254.57    125.54 o
   9   9   5        6.49       87.78    129.56 o
  10   9   5      155.67      154.31    146.07 o
 -12  10   5       15.26       -5.87     84.76 o
 -11  10   5      108.23      119.12     78.29 o
 -10  10   5       92.41      106.40     75.80 o
  -9  10   5      425.84      569.83     87.54 o
  -8  10   5        0.76      -55.37     66.80 o
  -7  10   5      330.75      240.27     66.93 o
  -6  10   5      250.51      203.62     96.04 o
  -5  10   5      282.88      335.59     94.57 o
  -4  10   5      321.93      306.95     63.80 o
  -3  10   5      162.49      172.90     58.52 o
  -2  10   5      289.06      348.05     66.78 o
  -1  10   5      320.87      312.84     65.02 o
   0  10   5       12.15        8.77     53.09 o
   1  10   5      490.60      461.20     57.84 o
   2  10   5      325.80      352.01     68.91 o
   3  10   5      136.05       99.08     57.61 o
   4  10   5      739.82      901.77     91.27 o
   5  10   5      159.68      211.53     72.44 o
   6  10   5        3.42        5.31    109.41 o
   7  10   5      101.95      113.63    123.89 o
   8  10   5      158.24      222.96     92.91 o
   9  10   5       16.23       21.84     86.39 o
 -11  11   5        0.06       17.40     81.23 o
 -10  11   5        1.72       71.62     79.28 o
  -9  11   5        0.93        8.07     70.12 o
  -8  11   5        5.40       37.02     91.63 o
  -7  11   5       34.55        0.92     83.02 o
  -6  11   5        5.12       33.17     83.75 o
  -5  11   5      103.34      227.25    100.80 o
  -4  11   5        0.76       -1.66     55.43 o
  -3  11   5       16.06       35.51     60.17 o
  -2  11   5       69.86       97.04     66.34 o
  -1  11   5       21.82       -3.36     56.06 o
   0  11   5        1.11        6.63     56.93 o
   1  11   5       23.35      -30.47     56.47 o
   2  11   5        1.14      -28.84     59.28 o
   3  11   5       66.36       26.46     53.85 o
   4  11   5       94.01      178.09     61.85 o
   5  11   5        2.72      -42.25     69.72 o
   6  11   5       42.60       30.67     77.94 o
   7  11   5       11.43      -27.29     80.73 o
   8  11   5       41.47       28.72     85.69 o
 -10  12   5        8.89        3.30    106.84 o
  -9  12   5       63.30      131.95    118.75 o
  -8  12   5        1.01        9.16     96.39 o
  -7  12   5      114.36        3.85    100.25 o
  -6  12   5        0.13       36.29     92.36 o
  -5  12   5       99.47      192.98    109.41 o
  -4  12   5        4.91      -26.46     64.54 o
  -3  12   5      269.23      340.13     80.11 o
  -2  12   5       21.83       51.13     68.09 o
  -1  12   5       62.83       86.31     68.94 o
   0  12   5       42.07       83.84     68.48 o
   1  12   5      348.04      383.81     84.01 o
   2  12   5        0.47      -22.61     65.67 o
   3  12   5      265.87      275.63     83.84 o
   4  12   5        4.92        7.29     72.24 o
   5  12   5        6.11       83.85     80.44 o
   6  12   5       93.15      126.95     87.59 o
   7  12   5       32.84       43.98     89.42 o
  -8  13   5        9.20       90.90    122.42 o
  -7  13   5        1.83      -46.73     97.49 o
  -6  13   5       45.84       51.50    112.71 o
  -5  13   5        8.78       44.90     97.49 o
  -4  13   5       16.88       34.09    113.07 o
  -3  13   5        3.44       42.19     72.67 o
  -2  13   5       29.06       61.55     73.71 o
  -1  13   5        0.61       44.05     72.14 o
   0  13   5       58.87       65.53     77.77 o
   1  13   5        0.96       59.04     77.14 o
   2  13   5        2.41      -44.14     74.45 o
   3  13   5        4.72      -10.30     73.23 o
   4  13   5       14.24       52.05    113.99 o
   5  13   5       23.08      -42.15    109.04 o
  -6  14   5        0.09      -29.14    105.37 o
  -5  14   5       12.57       60.84    126.45 o
  -4  14   5        0.04       39.03    116.92 o
  -3  14   5        9.21       61.24     81.14 o
  -2  14   5        0.04       12.90     79.34 o
  -1  14   5        2.27      -73.83     73.83 o
   0  14   5        0.83      -47.43     73.99 o
   1  14   5        3.75       -8.46     80.26 o
   2  14   5        3.27       20.12     85.17 o
   3  14   5        1.69      -27.19     80.70 o
 -16   0   6       11.78       22.78     63.48 o
 -15   0   6      211.48      199.58     65.57 o
 -14   0   6       87.59       86.13     54.03 o
 -13   0   6      104.11       98.04     48.39 o
 -12   0   6      368.39      356.51     55.92 o
 -11   0   6       95.33      179.88     54.61 o
 -10   0   6     1218.64     1173.28     95.45 o
  -9   0   6     2104.89     1951.89     92.06 o
  -8   0   6      354.36      381.05     49.24 o
  -7   0   6    10578.25    11615.27    537.27 o
  -6   0   6      278.42      285.01     20.71 o
  -5   0   6      134.62       91.96     15.75 o
  -4   0   6     6765.70     6859.24    422.56 o
  -3   0   6      154.13      131.38     55.80 o
  -2   0   6     4356.85     4421.10    230.85 o
  -1   0   6      401.14      454.42     37.79 o
   0   0   6     1037.80     1030.16     35.30 o
   1   0   6       13.31       19.67     13.11 o
   2   0   6     1359.33     1338.22     44.40 o
   3   0   6      210.01      179.66     23.03 o
   4   0   6       99.15      167.83     34.93 o
   5   0   6      262.24      237.10     42.98 o
   6   0   6       80.15       30.35     30.57 o
   7   0   6     2809.13     2620.91     88.89 o
   8   0   6       30.81       56.22     38.82 o
   9   0   6      201.20      201.00     62.95 o
  10   0   6        2.30       36.27     60.03 o
  11   0   6      172.01      101.95     71.41 o
  12   0   6       49.13       31.12     72.90 o
  13   0   6        8.35      -10.08    107.39 o
 -16   1   6       22.50       -5.48     43.84 o
 -15   1   6      180.13      167.13     45.13 o
 -14   1   6       33.66       -6.34     38.57 o
 -13   1   6      128.44       93.24     39.61 o
 -12   1   6      132.08      102.47     35.44 o
 -11   1   6      143.91      171.30     34.99 o
 -10   1   6       97.84      103.63     28.93 o
  -9   1   6     1003.80      975.62     46.35 o
  -8   1   6       23.65       30.89      9.50 o
  -7   1   6     2937.35     3040.81     94.43 o
  -6   1   6       55.07       48.78      9.81 o
  -5   1   6      467.54      475.96     15.45 o
  -4   1   6       43.42       36.68      9.40 o
  -3   1   6      659.44      648.69     76.21 o
  -2   1   6     3936.15     4005.75    142.90 o
  -1   1   6       35.11       42.37     10.94 o
   0   1   6      761.00      808.22     24.54 o
   1   1   6     1902.90     1932.83     32.73 o
   2   1   6      371.21      395.67     17.84 o
   3   1   6     3417.06     3496.97     50.30 o
   4   1   6     1553.19     1564.72     45.00 o
   5   1   6     1521.18     1515.73     48.95 o
   6   1   6      203.24      183.80     24.54 o
   7   1   6      405.33      415.96     34.13 o
   8   1   6       87.53       67.49     28.86 o
   9   1   6        8.95       -7.05     36.32 o
  10   1   6       19.64        3.65     41.71 o
  11   1   6        1.01       -1.36     45.72 o
  12   1   6       18.84      -17.85     55.59 o
  13   1   6       14.75       51.24     66.53 o
 -16   2   6      266.45      303.27     53.43 o
 -15   2   6      256.53      274.85     52.35 o
 -14   2   6       67.67       65.95     41.49 o
 -13   2   6      556.98      614.80     53.21 o
 -12   2   6        5.19       18.28     32.07 o
 -11   2   6     1891.53     1954.74     68.46 o
 -10   2   6      764.21      705.95     44.76 o
  -9   2   6      453.73      410.43     34.67 o
  -8   2   6     1658.26     1776.11     47.00 o
  -7   2   6     2331.44     2318.28     61.28 o
  -6   2   6     2009.04     1910.48     52.91 o
  -5   2   6     5074.90     4963.38    165.08 o
  -4   2   6     1920.11     1920.94     77.57 o
  -3   2   6      933.43      938.59     38.12 o
  -2   2   6     2302.10     2233.96     93.39 o
  -1   2   6     9440.08     9141.19    313.86 o
   0   2   6      609.47      632.27     25.45 o
   1   2   6     3225.21     3280.43     46.69 o
   2   2   6      597.23      578.74     23.36 o
   3   2   6     5376.93     5318.96     83.95 o
   4   2   6       14.75        4.13     20.13 o
   5   2   6     2671.49     2682.67     69.58 o
   6   2   6       30.24       37.22     23.06 o
   7   2   6       51.38       38.96     25.58 o
   8   2   6       57.08       32.53     35.92 o
   9   2   6      430.36      462.02     52.72 o
  10   2   6       87.30       76.61     52.53 o
  11   2   6      400.29      319.70     66.15 o
  12   2   6        1.24       -5.74     59.42 o
  13   2   6       61.41       27.05     65.32 o
 -16   3   6        6.62        4.33     54.78 o
 -15   3   6      126.49      185.80     55.11 o
 -14   3   6       94.52      116.34     42.98 o
 -13   3   6       13.65       13.56     37.48 o
 -12   3   6      345.05      371.77     43.53 o
 -11   3   6      293.54      276.81     37.91 o
 -10   3   6        7.82       -6.72     27.00 o
  -9   3   6     1047.94     1073.00     42.25 o
  -8   3   6      212.99      204.57     17.58 o
  -7   3   6      524.84      507.98     22.14 o
  -6   3   6       90.96       85.38     13.89 o
  -5   3   6     4153.24     4218.51     95.24 o
  -4   3   6       77.98       96.49     13.33 o
  -3   3   6     7547.48     7259.71    222.87 o
  -2   3   6       42.90       38.22     11.20 o
  -1   3   6     2522.50     2552.04     73.14 o
   0   3   6        2.14       15.52     12.07 o
   1   3   6      837.89      823.88     29.59 o
   2   3   6        5.53       28.28     17.96 o
   3   3   6      132.50      132.19     29.18 o
   4   3   6      159.95      197.15     30.88 o
   5   3   6      384.75      367.42     31.54 o
   6   3   6       71.51       70.10     26.54 o
   7   3   6      438.33      505.20     45.27 o
   8   3   6       53.37       81.10     56.84 o
   9   3   6       57.87       24.62     57.66 o
  10   3   6        4.32        7.12     62.72 o
  11   3   6      266.12      254.80     65.27 o
  12   3   6        1.57      -22.30     61.16 o
 -16   4   6      790.02      815.95     83.11 o
 -15   4   6      131.97      118.80     55.68 o
 -14   4   6     1016.81     1059.10     76.88 o
 -13   4   6      166.99      163.93     48.04 o
 -12   4   6      459.59      518.15     47.98 o
 -11   4   6      286.52      329.26     40.09 o
 -10   4   6     6731.24     6698.58    242.75 o
  -9   4   6     1297.77     1289.27     50.67 o
  -8   4   6     3139.68     2959.68    111.98 o
  -7   4   6     2445.60     2259.62     79.07 o
  -6   4   6     1231.66     1169.04     41.26 o
  -5   4   6     3788.01     3879.18     98.94 o
  -4   4   6     9389.59     9289.77    274.73 o
  -3   4   6     2079.88     2027.40     69.57 o
  -2   4   6     5257.25     5142.50    168.26 o
  -1   4   6     5842.06     5833.98    185.25 o
   0   4   6     4823.96     4752.20    106.47 o
   1   4   6     1408.98     1310.42     42.75 o
   2   4   6     3113.45     3240.79     71.34 o
   3   4   6     2997.04     3022.93    162.11 o
   4   4   6     2860.74     2790.98     99.10 o
   5   4   6     6455.21     6567.80    124.78 o
   6   4   6      982.85      949.91     55.69 o
   7   4   6      965.36      992.30     57.88 o
   8   4   6      415.45      294.62     66.53 o
   9   4   6     1820.92     1715.84    120.53 o
  10   4   6      341.43      333.72     81.89 o
  11   4   6      851.00      714.65    106.53 o
  12   4   6       39.56      -35.10     62.03 o
 -16   5   6       40.69       36.07     67.97 o
 -15   5   6      264.42      281.29     61.11 o
 -14   5   6       96.46       83.49     52.21 o
 -13   5   6      273.68      224.45     54.53 o
 -12   5   6       20.95       15.99     42.88 o
 -11   5   6      242.75      292.67     45.78 o
 -10   5   6      345.88      387.39     35.00 o
  -9   5   6      796.12      779.98     40.41 o
  -8   5   6      470.27      507.49     29.60 o
  -7   5   6     1312.92     1438.61     72.41 o
  -6   5   6      548.89      509.94     26.47 o
  -5   5   6      658.23      662.59     33.22 o
  -4   5   6     1773.93     1684.08     52.26 o
  -3   5   6      131.55      100.34     17.90 o
  -2   5   6     2028.05     2067.39     88.02 o
  -1   5   6      587.23      554.98     31.82 o
   0   5   6     3949.52     4006.27     90.02 o
   1   5   6       75.70       71.23     34.03 o
   2   5   6      563.78      523.55     76.72 o
   3   5   6     1506.07     1579.50     81.80 o
   4   5   6     1690.04     1749.98    172.14 o
   5   5   6      123.80      142.56     40.35 o
   6   5   6     1012.15     1004.62     66.15 o
   7   5   6      583.36      611.51    111.27 o
   8   5   6        9.04       24.15     57.47 o
   9   5   6        0.38        6.45     58.93 o
  10   5   6      125.09      143.88     75.14 o
  11   5   6       16.31       45.97     77.10 o
  12   5   6      277.84      169.31     91.49 o
 -15   6   6       16.75       14.21     63.62 o
 -14   6   6      322.01      305.42     63.01 o
 -13   6   6       48.57       54.79     48.28 o
 -12   6   6      830.27      822.05     66.57 o
 -11   6   6      215.25      201.83     44.94 o
 -10   6   6      854.49      974.64     54.29 o
  -9   6   6      678.34      727.68     51.48 o
  -8   6   6     1146.38     1217.69     61.98 o
  -7   6   6      540.57      573.95     30.37 o
  -6   6   6     1897.32     2033.82     69.00 o
  -5   6   6      102.08      102.21     22.39 o
  -4   6   6     1515.05     1626.53     63.70 o
  -3   6   6     1203.27     1316.22     60.17 o
  -2   6   6     3643.92     3616.81    363.58 o
  -1   6   6       81.48       83.84     21.15 o
   0   6   6     2101.59     2167.57     72.29 o
   1   6   6     2981.03     3020.59    106.83 o
   2   6   6     1235.75     1285.80    190.90 o
   3   6   6      627.20      752.98     68.74 o
   4   6   6      889.25      912.98     74.21 o
   5   6   6      131.71       72.84     49.59 o
   6   6   6      383.01      394.39     65.45 o
   7   6   6      520.26      575.19    119.51 o
   8   6   6      615.08      482.64    121.35 o
   9   6   6      232.95      250.72    117.11 o
  10   6   6       84.60       -0.55    111.43 o
  11   6   6      162.76      183.82    134.52 o
 -15   7   6      370.26      430.14     87.98 o
 -14   7   6       56.92       27.07     63.07 o
 -13   7   6      596.10      755.79     84.38 o
 -12   7   6      111.76       70.41     50.87 o
 -11   7   6     1526.74     1566.19     78.05 o
 -10   7   6      633.19      641.37     55.57 o
  -9   7   6     1168.76     1248.92     65.46 o
  -8   7   6       50.26       55.18     32.54 o
  -7   7   6      889.86      983.08     42.89 o
  -6   7   6      493.23      513.02     29.85 o
  -5   7   6     2012.19     2212.79    118.01 o
  -4   7   6     2176.60     2130.84     69.73 o
  -3   7   6     2422.63     2643.44    158.31 o
  -2   7   6     2257.04     2359.22    104.42 o
  -1   7   6     3814.70     3993.04    194.24 o
   0   7   6     3519.65     3598.80    119.77 o
   1   7   6      714.41      736.98     66.76 o
   2   7   6      572.25      552.75     63.26 o
   3   7   6      495.87      505.74     85.42 o
   4   7   6      979.02     1165.85     89.67 o
   5   7   6      351.62      404.28     62.81 o
   6   7   6      746.89      996.39     85.51 o
   7   7   6       79.36       17.59     98.23 o
   8   7   6      631.64      698.57    141.14 o
   9   7   6       83.96       38.67    107.94 o
  10   7   6      479.30      416.62    141.13 o
  11   7   6       14.70      -33.35    120.04 o
 -14   8   6       60.43       68.17    137.08 o
 -13   8   6       57.66       81.12     76.04 o
 -12   8   6       54.97       57.45     71.24 o
 -11   8   6       34.38       48.02     52.64 o
 -10   8   6       43.16       90.41     42.96 o
  -9   8   6        0.60       -3.97     35.38 o
  -8   8   6        7.90       22.89     32.78 o
  -7   8   6       43.19        8.85     24.32 o
  -6   8   6       23.00       40.79     25.41 o
  -5   8   6        3.45      -26.55     26.55 o
  -4   8   6       82.16      128.08     26.96 o
  -3   8   6        4.50       -3.63     28.66 o
  -2   8   6      137.82      121.94     44.27 o
  -1   8   6        0.30       12.83     56.99 o
   0   8   6       22.95       46.92     60.29 o
   1   8   6       22.17       62.68     60.66 o
   2   8   6        0.46       25.66     60.48 o
   3   8   6        7.99      -29.32     61.39 o
   4   8   6        0.16      -45.38     46.85 o
   5   8   6       71.54      105.93     90.35 o
   6   8   6      147.24      108.86    106.48 o
   7   8   6       52.16       27.67    107.21 o
   8   8   6        0.46       -7.15    112.15 o
   9   8   6       67.65      126.82    130.30 o
  10   8   6        6.19       21.44    122.42 o
 -13   9   6      132.65      107.94    134.34 o
 -12   9   6        3.04       73.67    111.06 o
 -11   9   6      272.60      227.33     82.11 o
 -10   9   6       14.03       -9.17     63.08 o
  -9   9   6       33.26       77.24     63.09 o
  -8   9   6      107.93      108.19     58.28 o
  -7   9   6      507.48      609.93     58.98 o
  -6   9   6       62.23       72.26     39.81 o
  -5   9   6      207.50      173.41     53.44 o
  -4   9   6       85.85      122.59     48.36 o
  -3   9   6       98.23       96.30     49.61 o
  -2   9   6      128.66      123.89     72.94 o
  -1   9   6       62.48      -12.83     62.13 o
   0   9   6      273.74      397.36     96.22 o
   1   9   6      468.49      506.82     94.95 o
   2   9   6      215.05      233.86     79.91 o
   3   9   6      780.24      789.98    165.54 o
   4   9   6       88.46      136.25     61.86 o
   5   9   6       35.87       21.98     63.66 o
   6   9   6      330.77      321.84    125.37 o
   7   9   6       95.85       62.68    109.41 o
   8   9   6      180.52      287.19    142.40 o
   9   9   6        0.09       -1.10    119.30 o
 -12  10   6       55.88      -16.21     79.78 o
 -11  10   6        0.89      -31.78     73.97 o
 -10  10   6       22.10       27.69     72.71 o
  -9  10   6       37.66       69.84     70.47 o
  -8  10   6      148.25      265.05     71.21 o
  -7  10   6        1.27       15.94     84.48 o
  -6  10   6      545.88      731.55    119.70 o
  -5  10   6        2.28      -43.43     72.02 o
  -4  10   6      252.42      363.50     64.60 o
  -3  10   6       70.51       73.70     56.37 o
  -2  10   6      174.00      186.63     63.19 o
  -1  10   6        7.02       -2.62     51.01 o
   0  10   6       73.16      159.81     83.57 o
   1  10   6      154.65      295.98     92.19 o
   2  10   6        5.90       -9.45     55.84 o
   3  10   6      114.09      198.39     68.80 o
   4  10   6       34.05       31.24     65.75 o
   5  10   6        1.83      -51.10     62.24 o
   6  10   6       16.19       59.01    119.85 o
   7  10   6        7.07       -8.43    121.87 o
   8  10   6       13.68      108.86    127.73 o
   9  10   6        3.13       84.67    133.23 o
 -11  11   6       48.10       53.33     83.48 o
 -10  11   6        2.21      -20.73     77.03 o
  -9  11   6       10.19       70.01    107.21 o
  -8  11   6       78.27       11.73     98.05 o
  -7  11   6        9.15      -18.14     84.48 o
  -6  11   6        0.46       26.02     84.30 o
  -5  11   6        3.27      -44.17     80.27 o
  -4  11   6        0.71       -7.09     58.12 o
  -3  11   6       72.51       37.42     60.37 o
  -2  11   6      165.33      228.80     70.02 o
  -1  11   6      203.44      249.98     71.46 o
   0  11   6       24.77       15.63     62.35 o
   1  11   6       19.72       12.57     60.61 o
   2  11   6       29.56       17.78     52.82 o
   3  11   6       18.14       16.48     55.19 o
   4  11   6       24.98        5.01     55.51 o
   5  11   6       81.31       79.37     72.74 o
   6  11   6        0.85      -71.00     72.75 o
   7  11   6       26.92       13.71     84.52 o
 -10  12   6        3.13     -106.84    106.84 o
  -9  12   6        2.56       -8.25    101.34 o
  -8  12   6        7.55       31.52     99.69 o
  -7  12   6        0.09       33.17    103.54 o
  -6  12   6       42.12       50.21    101.71 o
  -5  12   6       11.44       77.70     94.75 o
  -4  12   6        0.56       42.89     67.56 o
  -3  12   6        9.29      -43.93     62.47 o
  -2  12   6      117.10      146.49     73.40 o
  -1  12   6       24.64      -25.90     70.74 o
   0  12   6        0.22       25.29     68.56 o
   1  12   6        2.95       28.83     71.31 o
   2  12   6       10.98        0.80     68.67 o
   3  12   6        0.44       18.78     74.14 o
   4  12   6       33.56       66.48     65.74 o
   5  12   6       34.98       79.76     85.47 o
   6  12   6        3.59        8.79     84.28 o
  -8  13   6        0.81      -14.84    105.19 o
  -7  13   6       42.10       67.44    119.12 o
  -6  13   6        0.25       21.99    109.77 o
  -5  13   6        8.09       17.04    103.73 o
  -4  13   6       22.09       72.20    113.26 o
  -3  13   6        6.33       20.23     69.74 o
  -2  13   6       29.17       26.08     73.43 o
  -1  13   6        0.85        2.27     74.57 o
   0  13   6        0.18      -25.55     68.14 o
   1  13   6       45.92       10.02     78.31 o
   2  13   6        0.29       33.53     76.91 o
   3  13   6       23.16      -20.93     71.62 o
   4  13   6       62.18       -3.30    127.37 o
  -5  14   6        0.28      -21.07    112.89 o
  -4  14   6        2.04       13.19    126.82 o
  -3  14   6        0.21       21.61     81.50 o
  -2  14   6       33.92       19.19     84.94 o
  -1  14   6        5.04       22.92     80.73 o
   0  14   6       10.54       34.17     83.15 o
   1  14   6        4.88      -33.39     80.72 o
   2  14   6       17.27       22.86     86.68 o
 -16   1   7      670.10      671.51     62.50 o
 -15   1   7      861.58      907.36     62.67 o
 -14   1   7      981.98     1097.12     68.62 o
 -13   1   7      720.19      805.34     58.64 o
 -12   1   7      887.77      810.14     52.50 o
 -11   1   7     4555.11     4389.60    166.67 o
 -10   1   7     3039.60     2973.75    123.34 o
  -9   1   7     4008.29     3707.48     76.20 o
  -8   1   7     5234.18     5271.63    237.57 o
  -7   1   7     7933.37     8415.06    224.78 o
  -6   1   7     2474.78     2417.01     80.07 o
  -5   1   7    10038.49    10421.70    377.04 o
  -4   1   7     4967.22     4970.38    213.65 o
  -3   1   7     5461.56     4935.90    203.16 o
  -2   1   7      283.82      262.18     16.97 o
  -1   1   7    20759.63    20913.27    550.39 o
   0   1   7     5359.39     5618.86    111.30 o
   1   1   7     6448.25     6463.82    103.69 o
   2   1   7      174.53      170.30     17.27 o
   3   1   7     9973.56    10206.75    188.48 o
   4   1   7      147.47      149.17     24.41 o
   5   1   7     7574.31     7188.17    104.73 o
   6   1   7      703.17      696.31     35.72 o
   7   1   7     1256.68     1244.51     51.66 o
   8   1   7       59.62       27.09     28.95 o
   9   1   7      993.70      929.21     57.24 o
  10   1   7       46.41        2.92     44.35 o
  11   1   7      904.04      835.95     84.48 o
  12   1   7       32.92       35.24     62.43 o
 -16   2   7       80.46       41.41     49.83 o
 -15   2   7      602.10      670.66     61.23 o
 -14   2   7       29.24        4.11     38.12 o
 -13   2   7     1319.17     1294.55     67.52 o
 -12   2   7      203.87      226.86     40.05 o
 -11   2   7      892.44      905.60     50.98 o
 -10   2   7      727.28      733.87     45.55 o
  -9   2   7     3205.00     3109.44    147.84 o
  -8   2   7     3712.87     3755.21    138.84 o
  -7   2   7     1138.36     1190.51     36.21 o
  -6   2   7     5134.41     5056.06    140.84 o
  -5   2   7     1111.20     1113.36     26.06 o
  -4   2   7     1677.22     1586.40    105.03 o
  -3   2   7     4753.57     4694.08    180.32 o
  -2   2   7     2037.63     1740.47     64.50 o
  -1   2   7     2595.90     2630.73     72.01 o
   0   2   7     2278.01     2216.80     41.23 o
   1   2   7      278.72      233.89     22.30 o
   2   2   7     3739.70     3724.44     65.44 o
   3   2   7      323.03      347.20     32.10 o
   4   2   7     2559.59     2595.46     68.41 o
   5   2   7      562.32      490.06     40.73 o
   6   2   7     1597.29     1587.70     52.53 o
   7   2   7      204.33      234.69     30.58 o
   8   2   7      660.64      704.11     49.75 o
   9   2   7       13.96        5.98     47.42 o
  10   2   7      675.83      641.09     75.47 o
  11   2   7        0.81      -25.51     55.53 o
  12   2   7      161.08      126.81     68.65 o
 -16   3   7       13.81        0.02     56.16 o
 -15   3   7      146.89      151.31     49.23 o
 -14   3   7       11.94       11.76     40.79 o
 -13   3   7      551.59      590.74     53.22 o
 -12   3   7       21.17      -31.76     31.76 o
 -11   3   7        5.24       14.97     30.63 o
 -10   3   7       32.95       31.86     27.67 o
  -9   3   7      465.43      438.83     58.61 o
  -8   3   7      147.20      166.43     20.50 o
  -7   3   7      864.66      964.48     40.19 o
  -6   3   7      446.57      448.89     19.73 o
  -5   3   7       41.84       57.70     13.18 o
  -4   3   7     1231.07     1324.04     79.29 o
  -3   3   7      994.28      914.48     36.69 o
  -2   3   7      695.89      725.28     25.47 o
  -1   3   7       39.47       38.13     14.53 o
   0   3   7     2386.72     2536.17     54.60 o
   1   3   7     1082.81     1115.17     38.61 o
   2   3   7     1764.01     1808.78     53.88 o
   3   3   7     1291.74     1244.42     60.18 o
   4   3   7     1059.91     1058.14     63.15 o
   5   3   7      195.28      241.59     35.70 o
   6   3   7      546.83      464.69     38.82 o
   7   3   7      444.82      405.50     53.13 o
   8   3   7        7.57       26.84     55.27 o
   9   3   7       93.34      106.73     54.28 o
  10   3   7      152.61       88.83     57.06 o
  11   3   7      113.23      112.99     63.60 o
  12   3   7       20.82       47.23     68.39 o
 -16   4   7       64.97       98.07     60.36 o
 -15   4   7      195.82      162.56     57.22 o
 -14   4   7      319.45      297.46     58.82 o
 -13   4   7      268.06      292.16     45.87 o
 -12   4   7      819.67      843.35     54.65 o
 -11   4   7      523.97      470.17     44.51 o
 -10   4   7      511.35      442.79     36.13 o
  -9   4   7      630.05      595.07     40.23 o
  -8   4   7      271.90      322.30     25.19 o
  -7   4   7       71.52       74.16     16.09 o
  -6   4   7     1460.69     1455.48     56.21 o
  -5   4   7      739.80      834.12     32.27 o
  -4   4   7     4514.99     4582.84    142.39 o
  -3   4   7     1161.48     1155.42     41.37 o
  -2   4   7    10915.25    10346.83    380.00 o
  -1   4   7      594.66      601.15     26.74 o
   0   4   7     3740.42     3685.54     70.39 o
   1   4   7       53.76       37.92     18.58 o
   2   4   7      559.17      536.81     35.68 o
   3   4   7        0.51        3.00     34.64 o
   4   4   7      454.07      439.84     88.54 o
   5   4   7       43.44       62.38     43.41 o
   6   4   7      616.61      511.34     54.76 o
   7   4   7      235.47      203.56     46.40 o
   8   4   7      291.96      350.25     76.24 o
   9   4   7       15.76        5.12     60.58 o
  10   4   7      211.72      151.45     72.35 o
  11   4   7        0.50       20.56     60.69 o
  12   4   7      140.77       84.76     70.96 o
 -16   5   7       15.59        7.58     57.61 o
 -15   5   7       11.63       11.84     52.35 o
 -14   5   7       66.88       73.69     52.00 o
 -13   5   7       65.01       67.92     46.67 o
 -12   5   7      661.55      648.48     60.10 o
 -11   5   7        0.15        1.02     32.22 o
 -10   5   7      167.71      247.49     32.41 o
  -9   5   7       84.13       66.98     24.66 o
  -8   5   7      522.85      577.97     34.96 o
  -7   5   7       19.17       39.03     18.36 o
  -6   5   7      458.48      536.25     29.80 o
  -5   5   7       39.39       30.46     19.10 o
  -4   5   7        6.69       -3.35     16.96 o
  -3   5   7       21.14       14.77     16.21 o
  -2   5   7       64.77       84.83     17.53 o
  -1   5   7        0.54        8.04     14.64 o
   0   5   7      111.65      172.26     39.49 o
   1   5   7      177.72      210.46     28.53 o
   2   5   7      133.79      150.75     51.68 o
   3   5   7        5.82      -24.48     38.03 o
   4   5   7      779.79      762.65     68.44 o
   5   5   7       30.06      106.11     61.21 o
   6   5   7      103.39      128.77    117.20 o
   7   5   7      672.43      626.92    117.14 o
   8   5   7      350.62      339.91     73.59 o
   9   5   7        0.03      -20.93     60.75 o
  10   5   7       15.94       45.26     73.70 o
  11   5   7       41.83       10.75     78.07 o
 -15   6   7       20.27       -2.58     54.78 o
 -14   6   7        0.29      -43.89     48.81 o
 -13   6   7       12.50       -1.44     44.41 o
 -12   6   7       27.61        2.75     41.66 o
 -11   6   7       34.52       26.11     37.06 o
 -10   6   7        7.43       16.31     31.37 o
  -9   6   7      973.39     1049.08     57.28 o
  -8   6   7       63.52       87.15     27.66 o
  -7   6   7      355.05      444.39     32.00 o
  -6   6   7        7.02        9.19     21.26 o
  -5   6   7       34.15       41.73     21.67 o
  -4   6   7       44.17       65.53     20.58 o
  -3   6   7      348.15      409.09     33.60 o
  -2   6   7       35.59       28.21     22.05 o
  -1   6   7      281.61      296.78     29.66 o
   0   6   7      506.82      447.77     43.86 o
   1   6   7       46.60       49.19     51.13 o
   2   6   7       15.89       -2.70     36.33 o
   3   6   7       17.10       31.15     53.70 o
   4   6   7        0.31      102.99     64.69 o
   5   6   7      869.59      792.75     77.65 o
   6   6   7      154.18      135.34     67.90 o
   7   6   7       61.78       65.24     92.73 o
   8   6   7      353.15      468.11    119.87 o
   9   6   7        4.19       47.83    107.76 o
  10   6   7        2.98       49.11    107.21 o
  11   6   7       45.87      -15.03    116.92 o
 -15   7   7       61.53       31.22     73.02 o
 -14   7   7       28.11       56.54     67.49 o
 -13   7   7       38.97       56.25     61.12 o
 -12   7   7       45.35       15.97     54.38 o
 -11   7   7        2.94      -25.50     39.56 o
 -10   7   7      311.84      293.68     47.87 o
  -9   7   7       89.02       77.50     37.22 o
  -8   7   7       53.41       92.71     34.94 o
  -7   7   7      232.16      279.63     30.32 o
  -6   7   7      659.81      751.13     40.84 o
  -5   7   7        6.20       16.01     26.80 o
  -4   7   7       56.53       81.51     26.65 o
  -3   7   7       83.09       65.17     26.51 o
  -2   7   7        0.52        8.24     29.70 o
  -1   7   7      408.39      470.00     47.47 o
   0   7   7      384.19      423.14     56.49 o
   1   7   7       17.96       33.72     54.06 o
   2   7   7      231.78      210.41     75.69 o
   3   7   7        3.62       44.35     57.18 o
   4   7   7        2.39      -40.32     63.04 o
   5   7   7      393.25      313.15    170.73 o
   6   7   7       88.13       19.66     74.77 o
   7   7   7       40.88       23.46    107.03 o
   8   7   7        2.26        3.85    103.36 o
   9   7   7       61.71       21.44    119.30 o
  10   7   7        2.99       -0.37    121.13 o
 -14   8   7       14.76      -26.66     85.98 o
 -13   8   7        8.91       59.52     78.33 o
 -12   8   7        9.65      -54.67     66.11 o
 -11   8   7        0.25       14.19     42.44 o
 -10   8   7        8.21       19.75     40.59 o
  -9   8   7        6.60      -24.93     35.29 o
  -8   8   7      156.63      194.47     39.27 o
  -7   8   7      136.06      148.08     31.79 o
  -6   8   7        5.65      -11.40     34.03 o
  -5   8   7      352.75      395.78     48.24 o
  -4   8   7       54.44       71.17     44.05 o
  -3   8   7      477.48      454.51     59.81 o
  -2   8   7      306.97      280.46     54.32 o
  -1   8   7      153.74      182.91     78.81 o
   0   8   7       18.53       -2.75     66.16 o
   1   8   7      394.81      500.02     93.66 o
   2   8   7       24.23      -22.36     61.03 o
   3   8   7        3.90       14.11     65.97 o
   4   8   7       10.70       55.28     57.99 o
   5   8   7       41.09       21.95     58.52 o
   6   8   7      139.09      143.87    104.28 o
   7   8   7       31.73       80.64    116.00 o
   8   8   7       16.56       91.08    124.80 o
   9   8   7       26.70       81.55    134.51 o
  10   8   7        0.50     -103.72    130.11 o
 -13   9   7       72.44       89.25    133.23 o
 -12   9   7      106.76       84.12    115.82 o
 -11   9   7       20.00       35.43     72.57 o
 -10   9   7       12.04       34.56     68.02 o
  -9   9   7      141.05      143.59     68.86 o
  -8   9   7      186.86      279.65     52.88 o
  -7   9   7      164.41      117.60     49.04 o
  -6   9   7      564.84      519.11     69.80 o
  -5   9   7      292.68      299.41     60.58 o
  -4   9   7      386.08      425.97    100.99 o
  -3   9   7     1285.40     1298.82    115.06 o
  -2   9   7       24.71       72.21     75.32 o
  -1   9   7       10.91       16.68     71.47 o
   0   9   7       56.93       19.98     79.17 o
   1   9   7      284.64      215.54     91.82 o
   2   9   7      466.07      517.81    111.08 o
   3   9   7      350.14      454.02     74.82 o
   4   9   7       60.15       70.29     66.19 o
   5   9   7       13.59       -5.55     61.36 o
   6   9   7        3.30        2.02    102.44 o
   7   9   7      126.04      124.26    117.11 o
   8   9   7        6.32      -19.79    126.82 o
   9   9   7       35.01       37.02    141.11 o
 -12  10   7      195.17      201.31     89.89 o
 -11  10   7        3.29      -49.94     73.52 o
 -10  10   7      143.14      209.16     77.61 o
  -9  10   7      202.56      344.85     84.30 o
  -8  10   7       60.88      133.88     64.97 o
  -7  10   7        8.38      -32.80     82.65 o
  -6  10   7      107.09      185.10     91.45 o
  -5  10   7        1.11       36.10     76.79 o
  -4  10   7      284.24      329.59     65.69 o
  -3  10   7      481.19      557.52     76.28 o
  -2  10   7     1092.10     1054.77    135.31 o
  -1  10   7       47.25       -6.78     83.75 o
   0  10   7       24.29       73.85     89.25 o
   1  10   7       25.19       78.80     88.52 o
   2  10   7       82.66      115.09     94.38 o
   3  10   7       25.62       13.78     65.64 o
   4  10   7      701.50      682.77     95.92 o
   5  10   7       10.60       -8.35     73.98 o
   6  10   7       70.06      117.84    118.21 o
   7  10   7        0.80        5.31    131.03 o
   8  10   7      100.55      238.61    141.48 o
 -11  11   7        9.16      -27.88     81.09 o
 -10  11   7        1.53      -25.66     94.93 o
  -9  11   7        0.41      -16.68    101.34 o
  -8  11   7        5.17      -21.26     95.66 o
  -7  11   7       20.71       56.44     99.14 o
  -6  11   7        4.12      -68.72     86.87 o
  -5  11   7       33.55       16.13     90.16 o
  -4  11   7        9.80       18.75     60.65 o
  -3  11   7        0.17        5.34     57.14 o
  -2  11   7      158.43      166.48     72.24 o
  -1  11   7       17.33       23.31     65.01 o
   0  11   7       28.51        2.20     62.59 o
   1  11   7        0.42        4.21     60.07 o
   2  11   7        4.60       59.16     69.23 o
   3  11   7       32.35       68.24     74.93 o
   4  11   7        7.26       28.09     72.25 o
   5  11   7        2.30      -25.84    121.68 o
   6  11   7       10.99       -3.85    130.85 o
   7  11   7        5.77       60.48    142.58 o
 -10  12   7        2.63       92.73    118.94 o
  -9  12   7       22.28       86.68    116.74 o
  -8  12   7      203.28      247.97    119.13 o
  -7  12   7        7.71       34.64    106.66 o
  -6  12   7       60.01      121.69    109.04 o
  -5  12   7       74.29      140.93    109.04 o
  -4  12   7       17.76       51.93     71.42 o
  -3  12   7       72.56       90.31     74.12 o
  -2  12   7      187.55      306.45     81.78 o
  -1  12   7        9.63       -5.73     70.86 o
   0  12   7      105.39       69.00     73.54 o
   1  12   7        0.82       -8.65     69.29 o
   2  12   7       71.48      140.49     78.34 o
   3  12   7       23.35      -17.88     61.12 o
   4  12   7       45.57       48.26     68.50 o
   5  12   7       16.75      -56.85     84.05 o
  -8  13   7       10.62       16.13    118.20 o
  -7  13   7       17.18       52.23    109.22 o
  -6  13   7       10.68       37.75    103.91 o
  -5  13   7        9.94      -15.03    104.82 o
  -4  13   7       74.78      157.61    124.99 o
  -3  13   7      153.02      161.90     86.68 o
  -2  13   7        0.13       12.84     77.38 o
  -1  13   7        1.05      -26.94     73.43 o
   0  13   7        9.44      -41.46     77.02 o
   1  13   7       49.71       64.77     80.60 o
   2  13   7        0.59      -45.38     74.82 o
   3  13   7       89.25      123.29     86.26 o
  -5  14   7       15.38       74.59    132.31 o
  -4  14   7        0.65       36.47    129.75 o
  -3  14   7        0.08      -21.34     85.22 o
  -2  14   7        1.19       25.04     86.05 o
  -1  14   7       14.07      -11.16     84.18 o
   0  14   7       26.85        8.52     84.72 o
 -17   0   8       12.86       25.42     84.66 o
 -16   0   8       10.77       14.83     65.50 o
 -15   0   8       42.56       47.14     56.11 o
 -14   0   8      305.82      349.10     64.07 o
 -13   0   8        0.16       12.21     45.24 o
 -12   0   8        4.56      -18.59     52.33 o
 -11   0   8      494.19      401.56     69.29 o
 -10   0   8        4.16       21.30     41.51 o
  -9   0   8        8.53      -28.05     38.80 o
  -8   0   8       29.26       43.13     25.66 o
  -7   0   8      131.18      129.54     21.44 o
  -6   0   8      118.71      155.50     21.79 o
  -5   0   8     2018.99     2061.13    179.41 o
  -4   0   8       69.19       55.80     19.52 o
  -3   0   8     1273.89     1400.77     83.13 o
  -2   0   8     5217.59     5199.80    298.12 o
  -1   0   8     2493.87     2520.77     97.43 o
   0   0   8     1473.24     1877.32     95.46 o
   1   0   8     2715.40     2782.41    143.28 o
   2   0   8     2626.58     2887.35    111.14 o
   3   0   8     1352.64     1596.67    212.10 o
   4   0   8       87.90      163.57     44.44 o
   5   0   8      848.13      800.28     68.30 o
   6   0   8      812.60      652.37     68.54 o
   7   0   8      472.38      490.33     56.64 o
   8   0   8       11.66        8.22     42.27 o
   9   0   8        9.52       20.57     61.22 o
  10   0   8       12.61       31.53     66.91 o
  11   0   8        5.69       -2.72     71.32 o
  12   0   8       95.59       77.34    110.88 o
 -16   1   8       50.33       70.19     45.39 o
 -15   1   8       29.67       15.31     40.20 o
 -14   1   8      127.63      178.69     47.35 o
 -13   1   8      254.07      237.06     43.35 o
 -12   1   8      174.68      189.52     38.17 o
 -11   1   8       62.54       77.19     31.88 o
 -10   1   8      162.24      122.10     26.24 o
  -9   1   8        1.35        1.30     23.47 o
  -8   1   8       43.41       39.33     19.64 o
  -7   1   8      245.77      263.23     15.68 o
  -6   1   8      419.08      419.05     17.92 o
  -5   1   8        0.30       -6.92     10.96 o
  -4   1   8      735.69      563.48     69.02 o
  -3   1   8       13.75        8.01     12.32 o
  -2   1   8     1859.47     1749.96     48.82 o
  -1   1   8      645.11      682.72     27.04 o
   0   1   8      616.90      622.08     31.83 o
   1   1   8       90.59      105.51     18.04 o
   2   1   8      450.31      416.94     23.77 o
   3   1   8     1259.50     1217.41     43.74 o
   4   1   8      279.73      289.65     29.84 o
   5   1   8      119.03      183.07     30.06 o
   6   1   8       91.51       87.32     33.51 o
   7   1   8      262.65      233.79     34.16 o
   8   1   8      534.02      544.77     44.27 o
   9   1   8      194.05      230.63     44.71 o
  10   1   8       89.59       79.14     55.35 o
  11   1   8        4.71       14.28     58.73 o
 -16   2   8       21.19      -23.22     47.14 o
 -15   2   8      493.81      483.04     57.78 o
 -14   2   8       74.03       26.46     40.99 o
 -13   2   8      684.13      661.68     52.91 o
 -12   2   8       85.05      106.25     35.22 o
 -11   2   8     2031.95     1886.67     86.92 o
 -10   2   8       34.56       32.36     21.96 o
  -9   2   8     1150.63     1182.07     69.87 o
  -8   2   8       68.68      107.41     18.69 o
  -7   2   8      450.15      449.09     19.42 o
  -6   2   8       58.66       63.88     12.39 o
  -5   2   8     5989.50     6202.60    167.48 o
  -4   2   8      103.90      139.85     15.08 o
  -3   2   8     7230.52     7100.30    271.32 o
  -2   2   8     1535.26     1590.03     50.01 o
  -1   2   8     5228.73     5317.70    211.24 o
   0   2   8       56.89       56.71     18.28 o
   1   2   8     1216.49     1097.10     41.05 o
   2   2   8      213.05      193.36     25.86 o
   3   2   8      905.62      916.88     47.12 o
   4   2   8      367.17      307.68     30.34 o
   5   2   8      870.74      863.11     46.47 o
   6   2   8       14.42        7.50     28.12 o
   7   2   8      107.66      163.39     33.42 o
   8   2   8       35.95       52.27     36.72 o
   9   2   8      158.41      142.92     56.98 o
  10   2   8        1.79       -9.22     52.32 o
  11   2   8      346.30      277.29     69.56 o
 -16   3   8       34.42       50.39     54.41 o
 -15   3   8       23.17        8.65     44.11 o
 -14   3   8      202.34      166.57     44.59 o
 -13   3   8       85.51       73.64     38.56 o
 -12   3   8      409.58      433.66     46.93 o
 -11   3   8        1.69        7.64     30.90 o
 -10   3   8      444.65      351.08     41.36 o
  -9   3   8      286.95      315.27     30.92 o
  -8   3   8      586.09      614.53     29.49 o
  -7   3   8      635.02      638.70     26.33 o
  -6   3   8     1669.31     1688.54     51.12 o
  -5   3   8      708.20      691.05     27.46 o
  -4   3   8      159.99      167.42     17.70 o
  -3   3   8      783.78      773.71     28.42 o
  -2   3   8     1806.19     1741.86     83.62 o
  -1   3   8      344.56      381.89     26.93 o
   0   3   8     1259.13     1247.75     42.02 o
   1   3   8        1.23        1.28     18.28 o
   2   3   8      515.01      480.56     32.98 o
   3   3   8      193.26      212.36     37.60 o
   4   3   8      327.41      343.07     38.14 o
   5   3   8        6.21       33.13     31.05 o
   6   3   8       58.31       58.04     39.77 o
   7   3   8      241.31      235.90     50.47 o
   8   3   8       23.73       -0.99     46.72 o
   9   3   8       13.88      -42.00     49.08 o
  10   3   8        2.38       27.74     56.57 o
  11   3   8       10.89        4.88     64.17 o
 -16   4   8      176.60      198.65     64.70 o
 -15   4   8     1007.87     1079.36     82.49 o
 -14   4   8      254.39      276.30     49.10 o
 -13   4   8     1759.25     1784.56     94.30 o
 -12   4   8       49.93       42.17     35.23 o
 -11   4   8     3588.65     3547.20    176.78 o
 -10   4   8      244.51      238.13     33.82 o
  -9   4   8     4123.85     4291.76    166.73 o
  -8   4   8      492.01      524.61     29.95 o
  -7   4   8     4141.26     4296.20    145.24 o
  -6   4   8       50.07       35.12     17.60 o
  -5   4   8    10814.56     9807.38   1148.34 o
  -4   4   8       20.57        3.91     15.75 o
  -3   4   8     6826.58     6527.71    255.32 o
  -2   4   8       15.97        8.18     15.20 o
  -1   4   8    11511.66    11546.54    330.13 o
   0   4   8        1.22      -13.62     21.55 o
   1   4   8     4889.58     4694.01     77.56 o
   2   4   8       88.25      104.64     26.79 o
   3   4   8     3465.76     3308.23    110.95 o
   4   4   8      266.72      294.49     52.85 o
   5   4   8     6229.49     5924.93    224.21 o
   6   4   8       44.35        5.00     42.19 o
   7   4   8     1174.19     1159.40     80.80 o
   8   4   8      156.72      178.07     65.67 o
   9   4   8      705.53      654.68     97.41 o
  10   4   8      128.61       99.21     65.00 o
  11   4   8      343.18      387.87    101.28 o
 -16   5   8       93.18      106.12     60.01 o
 -15   5   8       91.51       94.00     55.33 o
 -14   5   8      314.39      356.24     61.50 o
 -13   5   8       11.15       48.15     46.59 o
 -12   5   8      140.70      172.16     42.09 o
 -11   5   8       44.60       48.63     33.95 o
 -10   5   8     1471.07     1467.06     68.37 o
  -9   5   8       26.60       41.30     25.93 o
  -8   5   8     1682.69     1611.99     68.25 o
  -7   5   8        2.09       -4.83     19.75 o
  -6   5   8     1165.14     1192.52     51.89 o
  -5   5   8      228.12      254.94     26.76 o
  -4   5   8     2664.89     2606.86     93.77 o
  -3   5   8       46.64       34.70     18.91 o
  -2   5   8     1156.69     1133.16     56.81 o
  -1   5   8       12.46       19.53     21.54 o
   0   5   8     1253.73     1223.54     49.58 o
   1   5   8      729.28      724.77     52.73 o
   2   5   8      972.95      998.33     74.03 o
   3   5   8      323.46      267.79     72.95 o
   4   5   8      224.54      249.63     77.71 o
   5   5   8       44.42      -56.99     56.99 o
   6   5   8      337.84      389.83     70.59 o
   7   5   8      246.99      351.53    108.32 o
   8   5   8      539.91      431.85    129.04 o
   9   5   8      153.92      118.58    116.19 o
  10   5   8      148.53      139.51     80.81 o
  11   5   8        1.50        0.24     81.54 o
 -15   6   8      164.39      152.96     58.93 o
 -14   6   8       12.76      -11.62     49.28 o
 -13   6   8      464.17      460.98     61.55 o
 -12   6   8       58.65       80.29     45.28 o
 -11   6   8       79.04      118.96     43.33 o
 -10   6   8       61.15      115.11     38.78 o
  -9   6   8     1694.78     1957.66     95.14 o
  -8   6   8       34.22       38.19     28.36 o
  -7   6   8     2145.80     2207.56     99.03 o
  -6   6   8      412.85      425.81     34.38 o
  -5   6   8      981.24     1021.08     54.91 o
  -4   6   8        2.57       11.65     23.93 o
  -3   6   8     1616.89     1665.41    102.23 o
  -2   6   8       52.14       47.08     23.91 o
  -1   6   8      105.09      127.48     34.38 o
   0   6   8      680.77      737.39     54.79 o
   1   6   8     2137.24     2463.85    152.27 o
   2   6   8      276.07      235.34     75.51 o
   3   6   8     1396.16     1339.22    128.00 o
   4   6   8       55.35       68.72     70.37 o
   5   6   8      135.91      236.05     81.92 o
   6   6   8     1080.67     1098.62     96.27 o
   7   6   8      209.27      277.11    119.31 o
   8   6   8       49.65       35.74    105.74 o
   9   6   8      185.83      115.28    112.71 o
  10   6   8        5.22       16.13    124.07 o
 -15   7   8       76.35      120.22     72.68 o
 -14   7   8      409.74      472.15     78.35 o
 -13   7   8       10.33       23.46     56.56 o
 -12   7   8      423.67      465.75     95.95 o
 -11   7   8       84.53       98.38     43.98 o
 -10   7   8     2288.82     2487.25    165.24 o
  -9   7   8      197.02      199.36     42.09 o
  -8   7   8     2928.16     3168.95    178.51 o
  -7   7   8        4.96      -10.98     22.97 o
  -6   7   8     1982.68     2182.37     70.28 o
  -5   7   8        2.10       16.66     26.43 o
  -4   7   8     3526.61     3734.75    193.91 o
  -3   7   8      203.42      262.31     42.65 o
  -2   7   8     3275.02     3475.18    123.66 o
  -1   7   8       46.09       48.52     40.88 o
   0   7   8     1275.99     1425.00    125.79 o
   1   7   8       43.85        8.80     57.54 o
   2   7   8     2465.07     2406.17    155.58 o
   3   7   8      755.43      879.02    113.84 o
   4   7   8     3088.42     3285.00    187.54 o
   5   7   8       77.41       49.63     60.88 o
   6   7   8      440.44      582.81     87.47 o
   7   7   8       10.10       52.05    104.46 o
   8   7   8      241.95      206.37    131.78 o
   9   7   8       87.07      135.62    124.44 o
  10   7   8      248.84      212.60    131.59 o
 -14   8   8        2.70      -27.93     80.55 o
 -13   8   8        6.41       27.24     79.87 o
 -12   8   8       54.32       16.15     54.95 o
 -11   8   8       30.05       23.53     45.42 o
 -10   8   8        0.06      -15.82     38.68 o
  -9   8   8        5.78       11.00     43.50 o
  -8   8   8      199.68      247.15     51.14 o
  -7   8   8       90.67       94.57     42.65 o
  -6   8   8       20.05       26.19     48.53 o
  -5   8   8      104.58      101.99     39.31 o
  -4   8   8      378.36      439.54     63.12 o
  -3   8   8      175.52      192.31     52.22 o
  -2   8   8        2.18       -6.68     42.14 o
  -1   8   8      158.96      181.72     53.52 o
   0   8   8       77.55       82.84     76.24 o
   1   8   8       85.39       97.68     70.56 o
   2   8   8       52.93      117.84     82.84 o
   3   8   8       16.95       19.24     72.20 o
   4   8   8       18.07       52.96     84.12 o
   5   8   8        1.13       35.57     61.86 o
   6   8   8        1.80      -33.35    109.77 o
   7   8   8        7.26      -69.46    103.36 o
   8   8   8       32.38      -17.23    113.26 o
   9   8   8        2.89      109.96    142.94 o
 -13   9   8       17.39       26.57    126.63 o
 -12   9   8       35.00       53.15    117.10 o
 -11   9   8      119.07      132.42     73.70 o
 -10   9   8        7.74       10.77     67.56 o
  -9   9   8        9.31        3.62     48.79 o
  -8   9   8      316.72      381.25     56.72 o
  -7   9   8       25.49       25.20     42.72 o
  -6   9   8       35.76       86.87     79.17 o
  -5   9   8        0.69      -24.37     73.12 o
  -4   9   8       21.06       90.71     80.82 o
  -3   9   8        4.25        1.13     48.83 o
  -2   9   8      853.97      941.04     84.72 o
  -1   9   8       42.28       32.25     74.95 o
   0   9   8        4.46      -17.41     68.54 o
   1   9   8       33.13       39.77     75.87 o
   2   9   8       78.70      153.21     93.28 o
   3   9   8        1.48      -38.30     81.37 o
   4   9   8       79.52      131.66     72.87 o
   5   9   8      130.78      132.78     75.78 o
   6   9   8       75.72       26.02    118.94 o
   7   9   8       21.36       34.45    129.38 o
   8   9   8      102.97      178.32    134.33 o
 -12  10   8       53.83      136.77     86.10 o
 -11  10   8        9.20       11.64     74.96 o
 -10  10   8       10.23       30.03     72.43 o
  -9  10   8       86.84       78.85     72.45 o
  -8  10   8        4.35       16.49     84.48 o
  -7  10   8       62.99        4.03     43.43 o
  -6  10   8        0.39      -30.42     82.28 o
  -5  10   8       68.22      148.26     95.66 o
  -4  10   8        3.01       -3.06     50.28 o
  -3  10   8      123.25      227.62    104.10 o
  -2  10   8       26.70       23.64     91.26 o
  -1  10   8      137.52      135.07     89.44 o
   0  10   8       20.15      139.46     90.16 o
   1  10   8      204.44      319.08    111.43 o
   2  10   8       54.21       98.23     97.50 o
   3  10   8       38.60       35.11     70.69 o
   4  10   8       11.91       24.18     72.70 o
   5  10   8       24.61       72.57    124.07 o
   6  10   8       95.35      201.78    140.93 o
   7  10   8        0.69       37.57    126.08 o
 -11  11   8       20.48       71.76     83.20 o
 -10  11   8        8.75       -4.21     97.86 o
  -9  11   8        3.50       22.72    101.34 o
  -8  11   8       16.36       19.79     92.91 o
  -7  11   8        0.26      -30.24     87.41 o
  -6  11   8        9.71       52.05     98.04 o
  -5  11   8        0.68      -44.90     87.23 o
  -4  11   8       66.99       62.51     63.46 o
  -3  11   8       52.51       48.31     65.18 o
  -2  11   8        5.81       15.70     65.63 o
  -1  11   8        0.05       -8.80     95.11 o
   0  11   8        6.46       29.69     96.39 o
   1  11   8       20.43        2.38     97.86 o
   2  11   8        0.90       -1.88     73.93 o
   3  11   8       22.56       10.67     75.00 o
   4  11   8       17.99       -2.18     78.18 o
   5  11   8       53.59       91.81    130.85 o
   6  11   8        0.87       24.37    138.18 o
  -9  12   8       21.09       12.10    114.90 o
  -8  12   8        3.14      -81.37     95.30 o
  -7  12   8       13.75       59.74    108.31 o
  -6  12   8        1.03       11.00     96.03 o
  -5  12   8       42.10       69.64    104.64 o
  -4  12   8       19.12       37.34     71.46 o
  -3  12   8        0.36        3.34     69.26 o
  -2  12   8       23.81        0.77     69.73 o
  -1  12   8        0.12       52.16     70.41 o
   0  12   8        0.06      -11.70     74.15 o
   1  12   8        5.29        3.48     75.69 o
   2  12   8        7.32       55.71    101.34 o
   3  12   8       14.00      -23.47     76.89 o
   4  12   8        3.91      -21.58     85.84 o
  -7  13   8       10.39        5.68    105.92 o
  -6  13   8        3.77       -3.67    103.36 o
  -5  13   8       29.26      125.53    117.65 o
  -4  13   8       25.00       32.44    119.85 o
  -3  13   8        0.03       28.13     81.32 o
  -2  13   8        1.16        4.19     80.88 o
  -1  13   8        2.17      -21.03     75.92 o
   0  13   8        5.23       24.77     78.69 o
   1  13   8        0.14       32.43     77.85 o
   2  13   8        5.31       -7.10     85.43 o
 -16   1   9       24.08       -1.31     43.55 o
 -15   1   9     1552.61     1676.90     76.66 o
 -14   1   9        2.75      -29.70     37.90 o
 -13   1   9     2555.17     2629.45    102.40 o
 -12   1   9        6.84      -16.68     31.76 o
 -11   1   9     5248.58     5112.54    116.55 o
 -10   1   9       17.72       28.42     28.36 o
  -9   1   9     7581.01     6971.48    274.31 o
  -8   1   9      437.93      428.27     29.46 o
  -7   1   9     5122.53     5478.29    209.06 o
  -6   1   9     2711.62     2751.38    109.97 o
  -5   1   9    14192.88    14151.46    657.54 o
  -4   1   9      124.55      123.91     16.77 o
  -3   1   9    21567.37    22582.07    936.46 o
  -2   1   9     2320.63     2341.90     83.43 o
  -1   1   9     5475.73     5036.36    201.87 o
   0   1   9     1103.94      992.06     40.29 o
   1   1   9     4420.71     4062.91     74.38 o
   2   1   9      672.79      718.33     30.72 o
   3   1   9     5927.52     5483.75     89.04 o
   4   1   9     2202.44     2162.89     60.89 o
   5   1   9     3025.67     2890.20     79.63 o
   6   1   9      413.03      472.31     47.48 o
   7   1   9      664.50      701.79     47.21 o
   8   1   9      940.41      876.63     53.78 o
   9   1   9      557.11      475.63     54.27 o
  10   1   9      356.61      368.17     87.70 o
  11   1   9      358.45      340.51     94.92 o
 -16   2   9      473.50      516.64     62.94 o
 -15   2   9       33.03       46.75     45.76 o
 -14   2   9      918.54      923.17     64.63 o
 -13   2   9      120.97      104.95     39.76 o
 -12   2   9      546.95      595.18     49.26 o
 -11   2   9      102.02       77.35     33.04 o
 -10   2   9     3067.30     3006.09    140.26 o
  -9   2   9      217.53      194.32     27.54 o
  -8   2   9     2157.72     2162.69     87.77 o
  -7   2   9        7.62       10.03     12.69 o
  -6   2   9     1984.80     1902.49     67.62 o
  -5   2   9      146.92      147.99     16.53 o
  -4   2   9     4060.99     4117.90    153.44 o
  -3   2   9    10133.33    10218.92    553.21 o
  -2   2   9      100.78       72.49     20.31 o
  -1   2   9     2614.64     2571.56     84.44 o
   0   2   9     4688.94     4647.19    101.65 o
   1   2   9      968.21      954.53     42.21 o
   2   2   9     2030.39     1808.75     55.52 o
   3   2   9     1385.45     1415.96     57.94 o
   4   2   9      262.49      282.47     42.48 o
   5   2   9      801.64      859.25     62.26 o
   6   2   9      348.29      392.20     53.53 o
   7   2   9     1081.74     1080.03     59.66 o
   8   2   9       68.86       41.45     44.50 o
   9   2   9      360.75      415.16     85.93 o
  10   2   9       52.58        3.29     70.89 o
  11   2   9      123.09      138.71     86.72 o
 -16   3   9       27.83       11.81     47.74 o
 -15   3   9      103.92       90.98     46.20 o
 -14   3   9       84.28       81.76     42.70 o
 -13   3   9       59.29       50.92     39.02 o
 -12   3   9      604.83      543.42     48.27 o
 -11   3   9      107.50      121.06     35.45 o
 -10   3   9       47.32       17.99     28.57 o
  -9   3   9      188.32      155.91     27.65 o
  -8   3   9        1.78      -12.92     18.18 o
  -7   3   9      502.01      523.64     22.41 o
  -6   3   9      625.71      641.35     26.81 o
  -5   3   9      803.22      720.64     85.44 o
  -4   3   9      763.51      757.10     36.28 o
  -3   3   9     1532.88     1502.43     77.71 o
  -2   3   9      547.76      503.20     31.45 o
  -1   3   9     1127.72     1048.24     44.12 o
   0   3   9      652.30      699.30     37.72 o
   1   3   9      940.49      996.10     43.70 o
   2   3   9      479.06      441.93     34.36 o
   3   3   9      304.11      378.69     46.55 o
   4   3   9      240.56      288.18     57.83 o
   5   3   9       27.72       23.87     38.41 o
   6   3   9      995.46      934.09     71.18 o
   7   3   9     1476.43     1565.13     89.79 o
   8   3   9        0.53      -23.74     62.67 o
   9   3   9      536.18      589.38    100.63 o
  10   3   9       10.06       23.77     75.59 o
  11   3   9       11.21       40.79     82.96 o
 -16   4   9      153.15      143.39     61.97 o
 -15   4   9       53.03       39.86     51.72 o
 -14   4   9      528.40      542.66     56.45 o
 -13   4   9        0.18       -6.43     37.85 o
 -12   4   9      396.10      365.98     42.17 o
 -11   4   9       15.98      -14.46     32.04 o
 -10   4   9     2578.19     2653.93    114.88 o
  -9   4   9      146.99      166.05     28.57 o
  -8   4   9     1883.02     1878.82    103.01 o
  -7   4   9      294.10      257.61     24.14 o
  -6   4   9     1759.41     1754.29     46.04 o
  -5   4   9       30.68       25.14     18.79 o
  -4   4   9     2769.99     2910.23     97.54 o
  -3   4   9        3.46       -4.18     16.28 o
  -2   4   9      933.46      909.32     35.61 o
  -1   4   9      126.42      124.17     24.23 o
   0   4   9     2278.58     2200.23     58.50 o
   1   4   9      528.59      534.34     36.53 o
   2   4   9      313.28      307.86     35.88 o
   3   4   9     1503.00     1422.39    104.44 o
   4   4   9     1240.60     1086.90     88.58 o
   5   4   9       25.85       64.87     70.01 o
   6   4   9      516.11      658.96    107.78 o
   7   4   9       84.07       57.30     65.43 o
   8   4   9       71.60       49.50     64.99 o
   9   4   9       68.01       21.28     73.42 o
  10   4   9      110.51        8.75     79.49 o
 -15   5   9        0.23       15.59     51.63 o
 -14   5   9        0.70      -29.39     46.09 o
 -13   5   9        0.43       -1.54     44.75 o
 -12   5   9      104.95      100.05     32.45 o
 -11   5   9      224.32      200.22     39.32 o
 -10   5   9       83.93       62.44     29.80 o
  -9   5   9       24.53        2.22     25.55 o
  -8   5   9       72.00       46.41     27.77 o
  -7   5   9       37.29       37.50     22.26 o
  -6   5   9      456.69      440.27     44.76 o
  -5   5   9      108.28      119.09     25.59 o
  -4   5   9      108.24       92.57     23.75 o
  -3   5   9       68.33       85.50     21.87 o
  -2   5   9      694.57      682.19     42.64 o
  -1   5   9      201.12      217.36     30.49 o
   0   5   9       94.11      124.94     28.50 o
   1   5   9        3.16       16.68     38.33 o
   2   5   9      673.96      783.69    100.64 o
   3   5   9      456.61      600.49     97.88 o
   4   5   9      902.55      788.15    110.37 o
   5   5   9      494.83      723.29    103.75 o
   6   5   9       30.91        7.05     59.84 o
   7   5   9        3.53      -39.58     87.96 o
   8   5   9      112.13      128.47    115.09 o
   9   5   9       29.88       -6.96    112.89 o
  10   5   9       44.97      158.52    135.61 o
 -15   6   9        4.86      -35.88     54.00 o
 -14   6   9        5.29        8.82     50.00 o
 -13   6   9        2.47       10.25     46.71 o
 -12   6   9       15.62      -20.63     34.70 o
 -11   6   9      579.45      526.67     64.52 o
 -10   6   9       31.22       32.17     32.96 o
  -9   6   9      207.22      178.19     36.07 o
  -8   6   9        6.17       17.59     27.40 o
  -7   6   9      291.80      303.56     34.44 o
  -6   6   9        0.04       19.20     23.71 o
  -5   6   9      827.10      832.94     59.96 o
  -4   6   9      571.64      560.80     41.79 o
  -3   6   9       13.74      -15.01     26.56 o
  -2   6   9      269.98      278.83     34.32 o
  -1   6   9        6.59      -11.81     38.71 o
   0   6   9        0.36       47.51     43.27 o
   1   6   9        4.78      -22.54     59.93 o
   2   6   9       13.14       43.43     66.52 o
   3   6   9       95.38       71.47     70.56 o
   4   6   9      512.24      654.01    111.81 o
   5   6   9        6.95        0.92     79.17 o
   6   6   9        1.12       -7.40     62.64 o
   7   6   9       15.62      114.90    110.51 o
   8   6   9       11.23       54.25    113.25 o
   9   6   9        7.84       -2.02    107.94 o
 -14   7   9        1.90      -34.17     60.42 o
 -13   7   9       92.35      124.43     61.66 o
 -12   7   9       71.07       57.68     55.39 o
 -11   7   9       87.61       89.12     46.06 o
 -10   7   9        4.26        9.65     37.86 o
  -9   7   9       38.31       31.15     35.69 o
  -8   7   9        2.87       23.39     29.23 o
  -7   7   9      139.48       77.02     33.44 o
  -6   7   9        2.10      -15.89     28.85 o
  -5   7   9      555.62      649.04     49.90 o
  -4   7   9      181.31      192.20     39.16 o
  -3   7   9      279.19      293.50     55.92 o
  -2   7   9        1.22       -1.47     60.11 o
  -1   7   9      159.58      185.11     51.84 o
   0   7   9       16.27      -32.28     42.45 o
   1   7   9       13.42       46.91     63.22 o
   2   7   9      565.27      507.94     99.90 o
   3   7   9      255.28      287.75     91.09 o
   4   7   9      133.04      194.82     93.83 o
   5   7   9      779.79      820.07    134.19 o
   6   7   9       16.02       -3.09     67.33 o
   7   7   9        1.19       30.42    107.39 o
   8   7   9        4.40      -57.36    120.40 o
   9   7   9       72.05      128.28    124.07 o
 -14   8   9        0.64        6.14     82.60 o
 -13   8   9        0.53       23.43     61.38 o
 -12   8   9        0.09       12.68     53.59 o
 -11   8   9       28.36       -0.83     51.65 o
 -10   8   9        1.59       -2.69     46.81 o
  -9   8   9        3.90       10.07     45.50 o
  -8   8   9      148.91      131.66     47.65 o
  -7   8   9      157.43      104.17     88.61 o
  -6   8   9      205.74      179.49     49.26 o
  -5   8   9       29.65        1.20     45.55 o
  -4   8   9      149.26      178.69     56.66 o
  -3   8   9       67.24       86.73     50.26 o
  -2   8   9        4.25      -39.62     43.83 o
  -1   8   9        6.68       39.65     48.92 o
   0   8   9       61.39       48.57     76.24 o
   1   8   9       81.17       66.71     78.07 o
   2   8   9       57.26       52.96     87.60 o
   3   8   9        3.58       -4.58     83.38 o
   4   8   9        5.09       19.06     90.53 o
   5   8   9       29.04       74.08     74.09 o
   6   8   9        4.22        3.85    117.47 o
   7   8   9        5.67       16.49    112.70 o
   8   8   9       39.83       15.76    120.22 o
 -13   9   9      152.39      260.43    144.78 o
 -12   9   9        0.14      -94.56    115.64 o
 -11   9   9      183.32      212.81     79.14 o
 -10   9   9       26.12       22.10     52.44 o
  -9   9   9      684.32      837.39     75.98 o
  -8   9   9      100.36      131.62     51.31 o
  -7   9   9      197.53      209.12     97.32 o
  -6   9   9       13.08       -1.65     81.18 o
  -5   9   9       68.78      126.09     83.57 o
  -4   9   9        1.69       -5.04     50.02 o
  -3   9   9      516.04      553.12     75.72 o
  -2   9   9      144.23      195.47     62.93 o
  -1   9   9      250.91      305.71     97.87 o
   0   9   9      421.64      513.22    119.14 o
   1   9   9      188.66      190.60     91.09 o
   2   9   9        0.91       75.69     92.36 o
   3   9   9       47.96       -0.73     82.10 o
   4   9   9       14.75        5.11     66.05 o
   5   9   9       66.15      130.10     81.76 o
   6   9   9      121.67      137.63    124.99 o
   7   9   9       63.61      109.04    124.99 o
 -12  10   9       86.79      136.45    100.43 o
 -11  10   9       51.11       51.69     77.33 o
 -10  10   9      244.24      376.23     90.52 o
  -9  10   9       25.38      132.68    105.74 o
  -8  10   9      272.85      238.05     73.08 o
  -7  10   9       43.52      -11.18     89.07 o
  -6  10   9       83.21      102.45     97.13 o
  -5  10   9      128.86      257.31    106.11 o
  -4  10   9      327.48      483.68    118.58 o
  -3  10   9        3.02      -21.07     87.41 o
  -2  10   9      450.88      469.59    123.54 o
  -1  10   9       36.40        7.51     84.85 o
   0  10   9      339.25      291.60    114.37 o
   1  10   9       90.29      125.54     94.38 o
   2  10   9       81.03       28.41     90.17 o
   3  10   9      261.43      285.18    117.48 o
   4  10   9      205.91      146.09     82.16 o
   5  10   9       49.97      107.21    120.59 o
   6  10   9       95.28      135.25    132.32 o
 -11  11   9       28.41       83.57    118.02 o
 -10  11   9        2.68       93.10    115.82 o
  -9  11   9       29.44       85.58    104.46 o
  -8  11   9       29.71       26.76    102.44 o
  -7  11   9       54.10       93.46    105.56 o
  -6  11   9       18.75      -21.99     86.68 o
  -5  11   9       33.43       67.26     93.10 o
  -4  11   9       14.33       47.00     67.62 o
  -3  11   9       10.55       21.07    102.44 o
  -2  11   9        1.22      -45.45     90.16 o
  -1  11   9       62.82       64.51    105.38 o
   0  11   9       19.86       33.35     94.75 o
   1  11   9       95.26      138.00    105.01 o
   2  11   9       14.27       -4.95    104.83 o
   3  11   9       75.80       93.79     84.11 o
   4  11   9        3.38      -15.41     82.47 o
   5  11   9       22.92        3.30    133.78 o
  -9  12   9        2.82       79.90    120.77 o
  -8  12   9      103.35      124.62    112.34 o
  -7  12   9       13.48      -60.29    102.99 o
  -6  12   9      168.57      154.50    109.96 o
  -5  12   9        4.06      -15.76     94.75 o
  -4  12   9        7.87       44.17    114.35 o
  -3  12   9       44.22       20.73     73.98 o
  -2  12   9       76.57      111.96     77.67 o
  -1  12   9       10.20        2.35     72.72 o
   0  12   9       50.36       74.77    115.82 o
   1  12   9       15.85       39.22    115.82 o
   2  12   9       34.03      -15.02     76.69 o
   3  12   9       13.87      -33.99     84.46 o
  -7  13   9        6.06       57.36    122.42 o
  -6  13   9       30.39       -4.03    113.44 o
  -5  13   9        8.67        3.85    115.82 o
  -4  13   9        1.85      -22.17    123.33 o
  -3  13   9       18.69       13.26     83.17 o
  -2  13   9        2.21       10.59     85.69 o
  -1  13   9       19.64       62.45     83.22 o
   0  13   9       51.99       54.01     89.16 o
   1  13   9       47.12      102.42     85.80 o
 -16   0  10       90.64       86.49     66.81 o
 -15   0  10       86.65      100.32     63.68 o
 -14   0  10      510.76      545.18     85.34 o
 -13   0  10      142.90      187.92     55.53 o
 -12   0  10      164.46      110.81     39.67 o
 -11   0  10        3.78        1.67     47.01 o
 -10   0  10     1255.95     1249.98     93.60 o
  -9   0  10      380.66      463.61     63.60 o
  -8   0  10     2252.92     2060.34    205.48 o
  -7   0  10      374.58      420.68     43.76 o
  -6   0  10     1372.26     1376.13    108.40 o
  -5   0  10      926.14      521.42    258.20 o
  -4   0  10     1258.16     1088.97    174.60 o
  -3   0  10     6857.33     6891.91    904.16 o
  -2   0  10        7.54       15.50     24.88 o
  -1   0  10     1029.42     1073.04     55.34 o
   0   0  10      223.76      227.08     44.38 o
   1   0  10     1135.70     1224.17    147.71 o
   2   0  10      420.46      450.82     58.89 o
   3   0  10      570.62      896.94    109.80 o
   4   0  10       22.48       33.17     69.09 o
   5   0  10       41.32      113.62     76.97 o
   6   0  10      377.31      271.27    100.81 o
   7   0  10     1391.91     1434.88    110.51 o
   8   0  10       24.24       54.58     70.69 o
   9   0  10      538.98      671.22    141.87 o
  10   0  10        1.87       18.88    112.34 o
 -16   1  10       26.17       30.63     44.94 o
 -15   1  10      116.61      119.98     44.54 o
 -14   1  10       71.89       51.80     41.65 o
 -13   1  10       69.49       67.07     38.78 o
 -12   1  10       13.87       39.75     35.64 o
 -11   1  10      267.74      281.24     40.41 o
 -10   1  10        1.89        9.29     28.52 o
  -9   1  10      170.90      209.70     31.76 o
  -8   1  10      123.76      103.57     26.97 o
  -7   1  10       63.57       61.66     15.82 o
  -6   1  10       46.95       58.13     15.48 o
  -5   1  10      103.08      122.29     20.73 o
  -4   1  10      511.16      544.49     33.03 o
  -3   1  10      143.44      155.05     24.55 o
  -2   1  10      317.68      313.50     28.92 o
  -1   1  10     1047.25     1055.54     43.56 o
   0   1  10      199.63      197.48     27.11 o
   1   1  10     1086.92     1034.13     48.49 o
   2   1  10      479.06      486.56     37.41 o
   3   1  10      583.81      581.20     65.58 o
   4   1  10      296.71      418.54     66.22 o
   5   1  10      415.68      380.48     67.84 o
   6   1  10       23.41       -8.23     57.03 o
   7   1  10      105.73      129.48     47.48 o
   8   1  10        3.13      -19.99     47.18 o
   9   1  10        4.58       14.01     75.37 o
  10   1  10       24.10      144.96    120.77 o
 -16   2  10       18.64       21.71     48.24 o
 -15   2  10      162.38      149.08     49.07 o
 -14   2  10       17.67       28.82     40.37 o
 -13   2  10      196.21      127.59     43.13 o
 -12   2  10       55.39       57.96     36.02 o
 -11   2  10     1090.23     1033.41     56.59 o
 -10   2  10        9.54       -2.76     27.78 o
  -9   2  10     4349.15     4169.22    183.49 o
  -8   2  10      396.27      367.53     34.14 o
  -7   2  10     1391.14     1485.54     54.34 o
  -6   2  10       92.97       99.09     17.45 o
  -5   2  10      658.28      705.85     37.28 o
  -4   2  10      856.97      822.35     41.29 o
  -3   2  10     5485.72     5364.74    319.87 o
  -2   2  10       95.97      121.55     23.76 o
  -1   2  10      448.91      461.32     33.04 o
   0   2  10       12.59       -6.27     20.76 o
   1   2  10      459.79      438.94     34.94 o
   2   2  10      114.81       58.93     26.88 o
   3   2  10     2357.59     2244.40     84.28 o
   4   2  10      130.09       97.67     40.22 o
   5   2  10     1369.54     1367.78     79.29 o
   6   2  10      136.52      121.60     50.30 o
   7   2  10      519.61      536.87     58.12 o
   8   2  10       22.29       28.19     48.17 o
   9   2  10      262.98      243.39    126.28 o
  10   2  10       35.22      -72.21    113.99 o
 -16   3  10       10.32        8.76     48.77 o
 -15   3  10       85.36      128.96     49.70 o
 -14   3  10        0.91      -14.74     40.07 o
 -13   3  10       16.96       18.34     29.19 o
 -12   3  10      136.15      142.84     40.26 o
 -11   3  10     1133.80     1005.54     76.31 o
 -10   3  10        4.55       25.51     33.92 o
  -9   3  10      597.61      610.86     42.96 o
  -8   3  10       45.97       58.16     27.70 o
  -7   3  10      254.56      291.10     25.17 o
  -6   3  10        0.75       -2.86     19.06 o
  -5   3  10     2357.79     2429.20    105.90 o
  -4   3  10      141.50      146.65     22.77 o
  -3   3  10      231.16      235.35     27.05 o
  -2   3  10        2.20      -13.01     19.52 o
  -1   3  10        7.00       -9.27     20.06 o
   0   3  10      222.49      257.47     29.59 o
   1   3  10       84.67       98.55     26.38 o
   2   3  10      192.66      184.58     35.45 o
   3   3  10       61.44      137.29     50.40 o
   4   3  10       80.69      121.98     54.98 o
   5   3  10        3.25      -12.62     54.61 o
   6   3  10        2.17       10.86     44.56 o
   7   3  10       22.38       30.46     45.61 o
   8   3  10       49.86      123.57     72.13 o
   9   3  10        2.02       21.24     73.03 o
  10   3  10        1.23       14.11    110.87 o
 -16   4  10       29.44        5.62     66.90 o
 -15   4  10      423.24      432.54     65.49 o
 -14   4  10      141.97      152.05     55.05 o
 -13   4  10      443.33      504.26     60.48 o
 -12   4  10        7.20       -4.13     41.32 o
 -11   4  10     1458.56     1529.93     76.78 o
 -10   4  10      559.14      634.63     45.83 o
  -9   4  10     1653.54     1827.50    103.41 o
  -8   4  10      905.26      873.84     48.34 o
  -7   4  10     1184.10     1263.99     69.92 o
  -6   4  10      424.51      433.56     29.95 o
  -5   4  10     1989.64     2114.98     63.94 o
  -4   4  10      872.96      846.36     37.43 o
  -3   4  10     3831.55     3907.22    159.12 o
  -2   4  10      807.10      774.96     46.99 o
  -1   4  10     1121.01     1085.39     50.93 o
   0   4  10      667.58      741.95     42.21 o
   1   4  10      430.72      427.11     40.99 o
   2   4  10     2158.30     1932.86    133.46 o
   3   4  10     1363.04     1379.40    114.42 o
   4   4  10     1299.56     1337.19     99.03 o
   5   4  10      300.87      220.67     94.57 o
   6   4  10        7.66       21.62     87.60 o
   7   4  10       34.40       22.76     65.57 o
   8   4  10      257.00      306.80    129.76 o
   9   4  10      107.93      129.39    118.02 o
  10   4  10      268.32      216.00     93.63 o
 -15   5  10        4.71      -32.33     62.58 o
 -14   5  10      126.81      154.21     65.19 o
 -13   5  10       13.80      -15.18     46.73 o
 -12   5  10      101.29      147.17     47.91 o
 -11   5  10       21.31       14.59     38.33 o
 -10   5  10      411.90      471.34     45.57 o
  -9   5  10       44.24       10.73     29.62 o
  -8   5  10      295.07      331.32     37.88 o
  -7   5  10       86.03       79.44     26.69 o
  -6   5  10       63.10       47.39     25.55 o
  -5   5  10      417.70      348.14     32.28 o
  -4   5  10        6.55       -7.93     21.38 o
  -3   5  10      591.52      550.94     36.86 o
  -2   5  10      252.74      238.82     30.44 o
  -1   5  10     1015.57      881.62     81.09 o
   0   5  10      357.37      371.75     47.26 o
   1   5  10       90.51       78.33     41.53 o
   2   5  10      158.63      156.88     72.39 o
   3   5  10      122.71      -38.49     67.81 o
   4   5  10       10.84      -61.39     74.40 o
   5   5  10      587.12      736.69    117.50 o
   6   5  10       18.16      -59.46     59.46 o
   7   5  10        9.41       15.94    106.29 o
   8   5  10       84.53       84.12    112.34 o
   9   5  10       47.48       48.56    114.17 o
 -15   6  10      250.70      278.84     75.71 o
 -14   6  10        9.40      -15.07     61.87 o
 -13   6  10      232.89      269.79     68.12 o
 -12   6  10        8.62       26.60     52.94 o
 -11   6  10      582.50      656.46     60.64 o
 -10   6  10       57.63       60.02     35.34 o
  -9   6  10      408.42      471.55     43.77 o
  -8   6  10       16.63       27.28     29.49 o
  -7   6  10      371.38      436.05     37.81 o
  -6   6  10       21.44       57.78     31.54 o
  -5   6  10      638.58      704.27     48.56 o
  -4   6  10      612.63      652.23     48.77 o
  -3   6  10      622.48      638.69     87.53 o
  -2   6  10      424.12      467.19     89.54 o
  -1   6  10     1162.04     1298.65     91.59 o
   0   6  10      398.84      476.58     67.22 o
   1   6  10      168.53      245.22     81.74 o
   2   6  10        2.89        6.60     76.05 o
   3   6  10      106.82      157.43     83.94 o
   4   6  10       23.50       -6.96     81.18 o
   5   6  10      161.14      209.85    101.90 o
   6   6  10      492.08      503.72     91.33 o
   7   6  10      242.56      244.86    126.83 o
   8   6  10       28.89       38.67    106.84 o
   9   6  10       93.81      170.99    139.46 o
 -14   7  10      391.20      453.45     81.36 o
 -13   7  10       27.19       34.89     61.48 o
 -12   7  10      724.84      805.75     80.26 o
 -11   7  10      308.12      298.83     51.85 o
 -10   7  10      474.96      583.26     56.84 o
  -9   7  10      134.68      129.52     41.86 o
  -8   7  10      610.54      778.62     59.48 o
  -7   7  10      298.69      277.34     50.24 o
  -6   7  10      984.97     1038.26     68.84 o
  -5   7  10     1129.75     1062.87    110.77 o
  -4   7  10      869.61     1082.77     87.29 o
  -3   7  10      422.45      533.84     67.30 o
  -2   7  10      967.24      976.59     86.84 o
  -1   7  10     1453.33     1555.04    104.74 o
   0   7  10      589.38      645.76     75.76 o
   1   7  10       65.05      114.36     85.40 o
   2   7  10      491.50      453.48    105.40 o
   3   7  10      265.98      270.34    102.82 o
   4   7  10      362.84      407.81    114.37 o
   5   7  10      467.96      578.65    125.19 o
   6   7  10       43.54       53.52     77.72 o
   7   7  10       80.61       83.39    129.57 o
   8   7  10        8.19      -13.38    110.14 o
 -14   8  10       44.25       34.86     68.27 o
 -13   8  10        1.24       40.03     79.11 o
 -12   8  10       30.15       42.04     71.86 o
 -11   8  10       65.66       76.08     57.93 o
 -10   8  10       97.95       63.66     53.22 o
  -9   8  10      122.54       58.51     50.02 o
  -8   8  10       59.55       53.57     45.27 o
  -7   8  10      121.52      239.19     49.74 o
  -6   8  10      119.08      132.38     44.62 o
  -5   8  10       38.57       44.08     50.79 o
  -4   8  10      209.19      272.58     62.73 o
  -3   8  10       30.84        4.82     49.16 o
  -2   8  10      539.75      651.90     79.45 o
  -1   8  10      687.56      695.16     79.41 o
   0   8  10       92.32       32.80     81.55 o
   1   8  10      270.85      283.35    104.84 o
   2   8  10       57.06       59.19     92.36 o
   3   8  10      183.63      256.03    107.40 o
   4   8  10      213.78      269.05    110.70 o
   5   8  10      336.65      321.42     88.56 o
   6   8  10       22.30       60.66    127.73 o
   7   8  10       25.85       11.00    118.39 o
 -13   9  10        1.77      -53.70    126.08 o
 -12   9  10      210.97      249.25    124.44 o
 -11   9  10       15.61      -16.25     53.13 o
 -10   9  10        2.93      -27.49     52.41 o
  -9   9  10        4.59        5.55     50.69 o
  -8   9  10      130.86      140.36     53.95 o
  -7   9  10      100.68      200.86     94.75 o
  -6   9  10      893.93     1101.78    141.53 o
  -5   9  10       41.67       66.84     56.32 o
  -4   9  10       33.59       21.46     54.09 o
  -3   9  10       59.76       97.72     61.55 o
  -2   9  10       59.89       97.19     61.82 o
  -1   9  10      127.31      204.35     95.67 o
   0   9  10       87.23      110.51     92.18 o
   1   9  10      111.00      100.25    102.26 o
   2   9  10      189.58      193.17    110.15 o
   3   9  10      120.77      121.69    105.56 o
   4   9  10       45.12      112.34    107.94 o
   5   9  10       21.48       37.18     77.89 o
   6   9  10       13.46       68.54    136.16 o
   7   9  10       94.80       48.38    144.05 o
 -12  10  10       82.52       64.85     86.17 o
 -11  10  10       19.32       -8.26     77.65 o
 -10  10  10      118.33       68.67     78.35 o
  -9  10  10      113.70      220.52     76.70 o
  -8  10  10       22.32       60.97     69.27 o
  -7  10  10       51.72       50.95    100.06 o
  -6  10  10      148.69      225.42    110.33 o
  -5  10  10       35.47       54.61     96.03 o
  -4  10  10      110.75      146.98     94.75 o
  -3  10  10        2.87        6.06     59.88 o
  -2  10  10       23.64       70.92    100.98 o
  -1  10  10        2.36       -5.13     98.41 o
   0  10  10      109.94      224.32    113.81 o
   1  10  10        8.52      -28.77     98.41 o
   2  10  10       19.17       49.11     97.49 o
   3  10  10        2.30      -24.37    101.71 o
   4  10  10       38.60       38.58     80.21 o
   5  10  10        0.58      -16.68    129.56 o
 -10  11  10       16.78       49.66    113.26 o
  -9  11  10       11.56      -51.86    106.11 o
  -8  11  10        8.14      -10.81     96.58 o
  -7  11  10       12.42        4.76     93.10 o
  -6  11  10       16.83       -4.21    100.79 o
  -5  11  10       70.95       35.74    100.80 o
  -4  11  10       46.12        6.05     93.10 o
  -3  11  10        1.23       18.69     97.86 o
  -2  11  10        4.53       18.51    105.74 o
  -1  11  10       81.76       61.94    109.78 o
   0  11  10       94.27       91.45    112.71 o
   1  11  10      185.69      160.36    118.39 o
   2  11  10      138.68      157.06    122.42 o
   3  11  10        5.17       17.87     85.58 o
   4  11  10        4.65       -2.67     87.58 o
  -9  12  10        2.97       -7.33    117.47 o
  -8  12  10        1.74       81.73    120.04 o
  -7  12  10        5.47        5.86    113.80 o
  -6  12  10        3.37       31.15    102.44 o
  -5  12  10        3.59        2.93     99.51 o
  -4  12  10       16.26      -31.34    114.35 o
  -3  12  10        7.16       18.34     79.37 o
  -2  12  10       19.67       25.29    116.37 o
  -1  12  10       15.58       49.30    118.75 o
   0  12  10        1.97       59.93    111.24 o
   1  12  10        2.55      -27.86    117.10 o
   2  12  10      108.75      142.73     94.18 o
  -5  13  10        0.07      110.69    125.35 o
  -4  13  10       39.27       26.02    129.38 o
  -3  13  10        3.08       31.48     84.93 o
  -2  13  10        0.40       -1.09     87.62 o
  -1  13  10        3.05       -1.42     85.01 o
 -16   1  11      138.23      154.94     54.17 o
 -15   1  11      404.75      500.45     59.47 o
 -14   1  11      312.91      337.24     58.37 o
 -13   1  11      898.30      791.34     66.22 o
 -12   1  11      249.63      257.68     47.96 o
 -11   1  11      473.77      510.81     51.79 o
 -10   1  11     1290.66     1174.88     66.25 o
  -9   1  11     2782.20     2584.23     87.96 o
  -8   1  11     2434.07     2492.51    125.16 o
  -7   1  11     2048.39     1965.48    101.47 o
  -6   1  11      361.08      305.95     33.16 o
  -5   1  11      254.48      254.03     26.38 o
  -4   1  11     1707.06     1612.18    114.21 o
  -3   1  11     1599.59     1637.90     69.32 o
  -2   1  11     1569.03     1550.73     68.75 o
  -1   1  11      769.76      768.66     41.33 o
   0   1  11     1222.12     1048.16     47.59 o
   1   1  11      579.24      562.07     46.27 o
   2   1  11     1339.35     1189.70     60.97 o
   3   1  11      484.85      391.64     66.19 o
   4   1  11      715.01      599.96     77.58 o
   5   1  11      495.36      449.50     81.51 o
   6   1  11       88.04       76.98     68.55 o
   7   1  11       81.03       38.20     49.37 o
   8   1  11      126.13      128.21     65.52 o
   9   1  11       36.58      101.39     84.77 o
 -16   2  11       69.40      140.21     61.62 o
 -15   2  11       77.08      103.24     54.15 o
 -14   2  11      237.17      200.88     53.98 o
 -13   2  11      781.41      812.27     67.23 o
 -12   2  11        4.86       38.99     42.36 o
 -11   2  11      284.78      291.93     48.48 o
 -10   2  11      190.65      180.66     39.48 o
  -9   2  11      818.19      892.05     48.58 o
  -8   2  11        5.54       21.83     26.40 o
  -7   2  11     1174.97     1181.27     61.76 o
  -6   2  11      268.79      283.14     27.73 o
  -5   2  11     1590.49     1529.19     89.71 o
  -4   2  11     1373.41     1237.63     80.80 o
  -3   2  11     2107.47     1987.89     84.53 o
  -2   2  11      326.93      338.80     31.84 o
  -1   2  11     1496.73     1447.18     53.03 o
   0   2  11      287.98      345.13     34.43 o
   1   2  11      529.78      472.79     44.08 o
   2   2  11      510.12      478.78     45.99 o
   3   2  11      212.83      247.96     62.13 o
   4   2  11      119.67      181.86     66.49 o
   5   2  11     1193.23     1116.44    102.03 o
   6   2  11       31.34      -11.22     65.62 o
   7   2  11       78.81       46.07     59.93 o
   8   2  11        4.30       -6.47     61.76 o
   9   2  11      103.11        7.88    119.31 o
 -16   3  11        2.72      -33.18     53.98 o
 -15   3  11       96.08      105.10     55.22 o
 -14   3  11        0.81        8.93     46.34 o
 -13   3  11       21.13       -8.62     41.91 o
 -12   3  11       30.15       17.94     42.19 o
 -11   3  11      594.65      623.83     56.08 o
 -10   3  11      275.39      226.34     43.35 o
  -9   3  11      782.22      798.51     48.57 o
  -8   3  11      255.59      200.04     33.12 o
  -7   3  11      394.63      416.81     29.65 o
  -6   3  11       96.23       79.19     23.19 o
  -5   3  11      691.92      714.88     36.33 o
  -4   3  11       17.46       17.07     20.31 o
  -3   3  11      159.47      223.26     29.88 o
  -2   3  11      342.66      345.55     32.91 o
  -1   3  11      530.34      547.98     38.04 o
   0   3  11        1.77      -10.22     26.61 o
   1   3  11      934.49      945.33     55.64 o
   2   3  11      284.77      302.44     41.08 o
   3   3  11      135.56      154.43     59.36 o
   4   3  11      290.74      274.31     68.68 o
   5   3  11        7.21       -3.93     59.22 o
   6   3  11        3.92      -19.56     62.04 o
   7   3  11      276.76      253.49     68.97 o
   8   3  11        1.85       69.09    116.92 o
   9   3  11      107.57      125.90    129.20 o
 -16   4  11       54.86      104.88     73.63 o
 -15   4  11       21.96      -39.63     49.86 o
 -14   4  11      206.25      197.59     58.62 o
 -13   4  11       71.05       66.77     47.16 o
 -12   4  11      146.00      139.74     46.22 o
 -11   4  11      163.55      134.47     42.30 o
 -10   4  11      637.19      643.74     47.70 o
  -9   4  11      508.07      509.01     43.92 o
  -8   4  11      515.03      522.43     42.18 o
  -7   4  11      533.38      565.77     39.90 o
  -6   4  11      149.92      135.78     26.08 o
  -5   4  11      968.02     1034.32     42.43 o
  -4   4  11      566.19      503.74     32.77 o
  -3   4  11      233.57      207.50     26.70 o
  -2   4  11       27.21       17.91     24.20 o
  -1   4  11      362.48      391.23     40.50 o
   0   4  11      356.10      296.51     39.59 o
   1   4  11       61.82       23.74     30.58 o
   2   4  11     1275.25     1249.29    111.39 o
   3   4  11       90.67       77.23     61.94 o
   4   4  11      169.23       91.06     64.98 o
   5   4  11      335.25      295.02     75.78 o
   6   4  11       24.40      -30.42     82.65 o
   7   4  11        7.53      102.65     76.51 o
   8   4  11        0.66      -25.47    113.80 o
   9   4  11       84.58       57.36    120.04 o
 -15   5  11       63.21       23.22     65.89 o
 -14   5  11       84.39       83.22     65.54 o
 -13   5  11        6.73      -28.88     46.09 o
 -12   5  11      425.19      479.85     59.14 o
 -11   5  11      252.11      276.44     49.93 o
 -10   5  11      139.81      162.49     37.87 o
  -9   5  11      349.76      365.28     41.42 o
  -8   5  11       13.06      -23.00     27.11 o
  -7   5  11      308.21      348.12     36.45 o
  -6   5  11      404.00      416.44     36.93 o
  -5   5  11      390.91      434.60     32.77 o
  -4   5  11      339.65      388.17     37.41 o
  -3   5  11      587.58      677.23     47.77 o
  -2   5  11      485.51      457.01     43.52 o
  -1   5  11     1456.55     1427.46     62.09 o
   0   5  11      941.74      951.77     68.15 o
   1   5  11      634.89      681.38     64.89 o
   2   5  11      178.74      122.61     60.27 o
   3   5  11      439.25      371.72    106.31 o
   4   5  11       83.26      174.29     99.51 o
   5   5  11      442.96      505.70    124.64 o
   6   5  11       89.70      128.84    105.19 o
   7   5  11      334.64      543.98    149.37 o
   8   5  11        1.03       40.32    112.34 o
 -15   6  11       48.96       31.36     67.56 o
 -14   6  11       15.16      -14.13     61.18 o
 -13   6  11      138.09      179.73     68.12 o
 -12   6  11      108.82      117.19     58.54 o
 -11   6  11      183.45      163.38     46.95 o
 -10   6  11        3.51       -0.27     34.27 o
  -9   6  11      255.32      274.89     40.98 o
  -8   6  11        6.44        0.68     29.91 o
  -7   6  11        1.65       14.85     31.86 o
  -6   6  11      933.98      997.15     68.17 o
  -5   6  11      142.63       91.89     39.70 o
  -4   6  11      563.43      496.68     75.24 o
  -3   6  11      100.60      134.59     38.49 o
  -2   6  11      148.03      172.48     57.30 o
  -1   6  11       64.59       97.23     51.45 o
   0   6  11      114.21      137.21     57.93 o
   1   6  11       33.27       17.23     75.14 o
   2   6  11       44.24       99.88     84.48 o
   3   6  11       12.48       -7.51     79.72 o
   4   6  11        7.45      -63.04     86.87 o
   5   6  11        0.39       23.09     98.23 o
   6   6  11        3.75       19.55     74.67 o
   7   6  11      235.11      290.12    135.99 o
   8   6  11       59.56       99.88    131.40 o
 -14   7  11        9.31        0.75     61.14 o
 -13   7  11        2.54        1.18     59.34 o
 -12   7  11       70.01       79.00     58.25 o
 -11   7  11       12.22       28.35     51.14 o
 -10   7  11       10.93       22.63     51.02 o
  -9   7  11        4.59       38.43     40.39 o
  -8   7  11       17.04        0.66     36.88 o
  -7   7  11       56.65       90.74     43.77 o
  -6   7  11      427.24      443.69     68.40 o
  -5   7  11      154.86       27.55     84.65 o
  -4   7  11       38.91       62.03     51.07 o
  -3   7  11        8.18       56.81     49.49 o
  -2   7  11       18.87       41.06     53.06 o
  -1   7  11      124.62      121.11     64.33 o
   0   7  11        5.44       26.48     57.78 o
   1   7  11       16.20       64.32     83.75 o
   2   7  11       49.64      120.95     96.95 o
   3   7  11       45.00       84.12     89.80 o
   4   7  11       13.64       66.34     99.14 o
   5   7  11       27.13       23.64    103.54 o
   6   7  11       10.94       28.03     79.06 o
   7   7  11        6.55       19.24    121.87 o
 -13   8  11       37.62       52.92     83.77 o
 -12   8  11      192.69      163.77     81.70 o
 -11   8  11        0.95       -2.23     54.87 o
 -10   8  11      124.70      140.05     58.84 o
  -9   8  11       71.08       73.26     53.66 o
  -8   8  11       14.18       18.01     45.92 o
  -7   8  11       66.34      115.71     50.14 o
  -6   8  11       41.84       74.92     60.32 o
  -5   8  11       29.83       68.36     55.46 o
  -4   8  11      633.94      661.64     82.98 o
  -3   8  11       14.00       -6.77     51.33 o
  -2   8  11       51.92       70.31     59.15 o
  -1   8  11       43.77       56.59     62.28 o
   0   8  11       28.78       66.89     94.56 o
   1   8  11      223.78      196.65     96.95 o
   2   8  11      212.59      250.72    111.43 o
   3   8  11        1.62       54.43    100.24 o
   4   8  11       47.97       61.21    107.03 o
   5   8  11        4.91      -19.35     79.41 o
   6   8  11      127.43      110.14    140.02 o
   7   8  11       16.17       58.64    133.05 o
 -12   9  11       33.41       31.93     76.97 o
 -11   9  11        5.60       36.58     56.55 o
 -10   9  11       32.78       14.67     56.83 o
  -9   9  11       16.36       37.05     54.14 o
  -8   9  11       83.68      105.57     66.15 o
  -7   9  11       18.20      -26.57     83.75 o
  -6   9  11      333.71      516.86    117.30 o
  -5   9  11        4.86       -7.18     55.51 o
  -4   9  11      108.19      111.13     62.84 o
  -3   9  11       55.72       63.96     63.34 o
  -2   9  11        9.79       36.37     64.00 o
  -1   9  11       10.26       -8.06     82.65 o
   0   9  11        8.75      -40.87     95.30 o
   1   9  11       39.69        1.65     97.31 o
   2   9  11        2.79       39.77    102.63 o
   3   9  11       65.19      123.89    113.62 o
   4   9  11        1.12       22.72    109.22 o
   5   9  11        0.14       38.99     88.41 o
   6   9  11       24.08      -28.77    127.00 o
 -11  10  11       13.09      -24.07     78.33 o
 -10  10  11      141.25      216.21     81.37 o
  -9  10  11       21.46       69.05     72.79 o
  -8  10  11       81.67      133.50     71.87 o
  -7  10  11        9.07        0.73     89.43 o
  -6  10  11        1.21       35.19     91.63 o
  -5  10  11       53.92        1.10     87.78 o
  -4  10  11      263.65      304.97    109.78 o
  -3  10  11       67.87      135.35     72.55 o
  -2  10  11        0.31       12.28     92.73 o
  -1  10  11        7.35      134.88    103.91 o
   0  10  11       29.73       45.63    110.32 o
   1  10  11       38.91      -18.33    105.56 o
   2  10  11       99.11       78.99    104.46 o
   3  10  11       57.31       51.86    116.19 o
   4  10  11        1.48       17.88     86.16 o
 -10  11  11        3.17       85.03    119.30 o
  -9  11  11        0.82      -15.94    111.61 o
  -8  11  11        2.77       65.06    106.11 o
  -7  11  11        0.73      -46.18     93.65 o
  -6  11  11       30.46       92.55    111.97 o
  -5  11  11       10.05      -15.21     92.00 o
  -4  11  11        0.29      -10.63    101.16 o
  -3  11  11       82.14      120.59    119.67 o
  -2  11  11        4.78      -72.02     97.13 o
  -1  11  11        0.74       54.24    105.56 o
   0  11  11        7.54       37.20    115.09 o
   1  11  11       22.63       82.28    109.59 o
   2  11  11        7.15      -16.13    115.64 o
   3  11  11        0.18      -23.79     83.27 o
  -8  12  11       33.26       23.82    119.30 o
  -7  12  11       29.66       -9.53    116.00 o
  -6  12  11       59.45       20.89    107.39 o
  -5  12  11        0.93       41.78    107.02 o
  -4  12  11        7.76      -17.04    120.04 o
  -3  12  11       73.75      151.38    133.05 o
  -2  12  11       54.76       86.87    127.73 o
  -1  12  11       27.90       22.91    124.07 o
   0  12  11        8.98       24.19    124.98 o
   1  12  11       30.91       59.93    129.20 o
 -16   0  12        8.55       -9.53     77.16 o
 -15   0  12      181.93      135.08     80.49 o
 -14   0  12      139.60      148.00     73.44 o
 -13   0  12      759.42      873.46    101.93 o
 -12   0  12      117.46      169.72     66.00 o
 -11   0  12     2130.91     2062.13    118.70 o
 -10   0  12      489.13      355.72     64.87 o
  -9   0  12      245.43      201.72     59.32 o
  -8   0  12      170.28      210.17     42.45 o
  -7   0  12      818.99      919.60     70.22 o
  -6   0  12        5.18        6.93     30.64 o
  -5   0  12     6125.23     6616.99    852.92 o
  -4   0  12      331.93      318.59     57.92 o
  -3   0  12      979.88     1045.72     76.60 o
  -2   0  12      157.19      136.35     47.27 o
  -1   0  12      783.26      841.65     74.56 o
   0   0  12      294.08      293.34     54.52 o
   1   0  12      681.44      838.78     77.70 o
   2   0  12      162.07      146.41     56.40 o
   3   0  12      111.07      261.52     92.55 o
   4   0  12      248.93      390.75    113.45 o
   5   0  12       80.62       65.24    100.98 o
   6   0  12        2.74      -76.42     96.03 o
   7   0  12      178.91      182.19     82.30 o
   8   0  12        2.30      -45.96     73.85 o
 -16   1  12        9.21      -20.23     54.92 o
 -15   1  12      213.93      205.53     59.17 o
 -14   1  12       39.68       11.69     48.53 o
 -13   1  12      371.35      340.12     55.41 o
 -12   1  12       49.77       71.31     42.36 o
 -11   1  12       13.85       21.35     38.24 o
 -10   1  12      385.07      337.81     48.60 o
  -9   1  12      130.54      113.45     38.41 o
  -8   1  12      386.84      391.55     33.70 o
  -7   1  12      365.19      316.77     30.52 o
  -6   1  12      406.85      431.39     33.06 o
  -5   1  12      467.93      488.91     36.61 o
  -4   1  12      317.92      325.90     32.75 o
  -3   1  12      561.45      468.59     39.53 o
  -2   1  12      489.98      485.53     37.74 o
  -1   1  12      205.77      194.78     35.29 o
   0   1  12      365.43      363.57     40.87 o
   1   1  12      136.60      108.67     34.85 o
   2   1  12      529.55      527.45     51.47 o
   3   1  12      124.54      120.83     61.36 o
   4   1  12      570.21      607.34     85.50 o
   5   1  12       29.11       28.59     67.12 o
   6   1  12       48.07       76.48     68.87 o
   7   1  12        5.19       -0.11     51.28 o
   8   1  12      133.34       80.76     70.61 o
   9   1  12        0.10       15.96     87.08 o
 -16   2  12       16.87       28.98     57.33 o
 -15   2  12      151.71      165.25     58.28 o
 -14   2  12       98.69       80.31     50.51 o
 -13   2  12      503.41      530.27     61.65 o
 -12   2  12       21.61        2.07     40.88 o
 -11   2  12      303.32      389.11     52.07 o
 -10   2  12       15.27        7.67     35.04 o
  -9   2  12      636.70      666.24     46.35 o
  -8   2  12      188.77      122.62     31.92 o
  -7   2  12     1761.74     1843.34     84.71 o
  -6   2  12      237.47      270.56     29.28 o
  -5   2  12       17.75       34.32     21.68 o
  -4   2  12      632.45      619.96     40.86 o
  -3   2  12      179.83      197.59     30.00 o
  -2   2  12      233.85      267.67     36.57 o
  -1   2  12     1349.66     1350.57     61.88 o
   0   2  12       58.80       48.42     32.43 o
   1   2  12     1883.17     1797.44     72.39 o
   2   2  12       51.72       34.72     35.66 o
   3   2  12      740.92      765.76     87.98 o
   4   2  12      134.77      118.76     65.04 o
   5   2  12       77.97      133.09     70.51 o
   6   2  12       77.32      126.25     78.25 o
   7   2  12       48.26      -14.97     60.79 o
   8   2  12       54.55       33.90     85.79 o
 -16   3  12       55.91       54.52     58.92 o
 -15   3  12      149.52      201.76     58.63 o
 -14   3  12      140.10      133.87     53.12 o
 -13   3  12      132.79      154.52     51.42 o
 -12   3  12       88.80       99.32     45.54 o
 -11   3  12      245.96      208.89     47.59 o
 -10   3  12      316.37      331.39     47.03 o
  -9   3  12      183.75      140.09     34.34 o
  -8   3  12      391.50      417.51     42.19 o
  -7   3  12      389.67      429.76     33.66 o
  -6   3  12      955.91      962.50     43.40 o
  -5   3  12       29.97       52.87     24.03 o
  -4   3  12      437.67      494.17     34.47 o
  -3   3  12      176.56      158.15     30.79 o
  -2   3  12      779.61      885.00     53.48 o
  -1   3  12       11.68       -3.38     28.10 o
   0   3  12      138.21      153.47     37.08 o
   1   3  12       95.70      145.78     38.99 o
   2   3  12       10.91       42.40     37.92 o
   3   3  12       55.92       30.81     58.82 o
   4   3  12      220.16      167.82     69.12 o
   5   3  12       39.42       48.34     71.08 o
   6   3  12       22.74      -17.89     65.13 o
   7   3  12        0.31       -1.29     59.59 o
   8   3  12      101.34       89.80    115.82 o
 -15   4  12       15.75       21.57     53.81 o
 -14   4  12      464.97      512.75     67.13 o
 -13   4  12       18.01       30.04     48.40 o
 -12   4  12      302.19      271.00     55.13 o
 -11   4  12        6.96      -13.99     39.64 o
 -10   4  12      949.36      975.10     56.76 o
  -9   4  12       28.57       18.30     32.09 o
  -8   4  12     1067.69     1056.02     54.71 o
  -7   4  12      469.97      523.64     40.78 o
  -6   4  12      455.64      466.59     35.62 o
  -5   4  12      113.63      108.31     26.80 o
  -4   4  12     1326.76     1332.53     73.67 o
  -3   4  12       25.56       26.27     29.63 o
  -2   4  12     1729.90     1495.17    103.11 o
  -1   4  12        8.25      -13.52     30.38 o
   0   4  12      652.71      667.03     51.90 o
   1   4  12        0.18      -15.61     40.76 o
   2   4  12      370.56      247.44     69.62 o
   3   4  12        0.08       -3.85     57.15 o
   4   4  12      506.15      421.00     82.82 o
   5   4  12      153.55      123.74     76.36 o
   6   4  12       94.01       70.37    106.48 o
   7   4  12       15.14       89.00     80.54 o
   8   4  12       20.61      -89.98    116.37 o
 -15   5  12       49.45       19.95     68.06 o
 -14   5  12        0.54      -30.64     51.98 o
 -13   5  12       71.89        6.32     46.93 o
 -12   5  12       52.54       63.13     47.19 o
 -11   5  12      152.46      219.96     49.23 o
 -10   5  12       14.32       -5.47     33.77 o
  -9   5  12      124.40      149.66     36.09 o
  -8   5  12        2.26        2.05     30.67 o
  -7   5  12       92.65      113.65     30.97 o
  -6   5  12        0.61      -23.51     30.55 o
  -5   5  12      994.46      897.57     65.21 o
  -4   5  12      154.10      189.61     38.24 o
  -3   5  12      115.10      132.35     35.69 o
  -2   5  12       17.89       24.30     32.93 o
  -1   5  12       13.58       41.47     40.71 o
   0   5  12      189.62      193.09     48.23 o
   1   5  12      214.89      207.73     51.84 o
   2   5  12       11.87      -13.70     55.17 o
   3   5  12      145.95      185.47    103.00 o
   4   5  12       33.16      118.94    102.81 o
   5   5  12      428.41      382.71    116.39 o
   6   5  12        2.05       16.31    107.21 o
   7   5  12       58.29        1.83    119.49 o
 -14   6  12      118.13       80.50     65.44 o
 -13   6  12        5.44       -9.31     55.96 o
 -12   6  12       69.29       86.91     49.57 o
 -11   6  12      179.63      211.10     51.08 o
 -10   6  12      101.62      116.38     40.28 o
  -9   6  12       33.40       47.01     40.48 o
  -8   6  12      248.30      319.52     48.20 o
  -7   6  12      173.15       88.26     43.10 o
  -6   6  12      517.33      538.96     60.30 o
  -5   6  12      607.76      605.29     58.48 o
  -4   6  12        6.00       18.54     37.17 o
  -3   6  12       77.54       92.29     54.41 o
  -2   6  12       59.79      120.03     57.38 o
  -1   6  12        4.17       -6.88     49.52 o
   0   6  12      129.66      152.44     63.06 o
   1   6  12        2.05      -30.05     86.50 o
   2   6  12      101.84       31.16     86.69 o
   3   6  12       82.91       86.13     91.27 o
   4   6  12      132.17      114.36     98.78 o
   5   6  12        2.70       -3.12    101.89 o
   6   6  12        0.79        7.44     79.05 o
   7   6  12       36.71       14.84    115.64 o
 -14   7  12        1.36      -50.11     65.22 o
 -13   7  12        8.89      -13.76     73.62 o
 -12   7  12        5.16       29.53     68.97 o
 -11   7  12      604.21      742.23     79.58 o
 -10   7  12       69.23       62.33     46.60 o
  -9   7  12      916.19      993.86     69.36 o
  -8   7  12       39.53       69.23     47.94 o
  -7   7  12      141.86      192.33     50.27 o
  -6   7  12       57.77       -9.45     40.49 o
  -5   7  12      511.50      677.02     82.76 o
  -4   7  12      151.89      110.63     61.49 o
  -3   7  12      381.67      418.04     73.35 o
  -2   7  12        1.36      -28.10     51.41 o
  -1   7  12      144.97      137.40     67.63 o
   0   7  12       20.96       19.15     63.90 o
   1   7  12      386.91      622.99    131.05 o
   2   7  12        1.95       13.74     89.25 o
   3   7  12      239.67      245.04    107.58 o
   4   7  12       36.40      -14.66    100.61 o
   5   7  12       59.33       85.40    114.36 o
   6   7  12       52.81        6.81     87.49 o
 -13   8  12        2.45       -8.67     78.53 o
 -12   8  12       45.85       -6.70     74.88 o
 -11   8  12      166.49      185.26     64.74 o
 -10   8  12        7.65       30.30     53.10 o
  -9   8  12       97.18      137.16     57.21 o
  -8   8  12       24.71        1.38     48.93 o
  -7   8  12       64.28       39.84     47.79 o
  -6   8  12       58.63       81.51     63.02 o
  -5   8  12      516.03      606.97     82.60 o
  -4   8  12       68.11       74.67     59.93 o
  -3   8  12       18.85        9.12     56.78 o
  -2   8  12      115.60      126.50     67.21 o
  -1   8  12      210.19      262.38     76.40 o
   0   8  12      138.22      182.17    109.96 o
   1   8  12      356.40      416.42    128.12 o
   2   8  12        2.81       65.24     96.39 o
   3   8  12      109.59      126.82    104.83 o
   4   8  12        1.22        3.30     98.78 o
   5   8  12       34.15       30.59     84.82 o
   6   8  12        3.71       15.21    141.29 o
 -12   9  12       22.17       18.98     77.00 o
 -11   9  12       12.34       45.99     62.97 o
 -10   9  12       55.96       60.42     60.55 o
  -9   9  12       13.81        5.06     65.78 o
  -8   9  12        9.04      -30.24     96.21 o
  -7   9  12        5.90       83.02    100.24 o
  -6   9  12       53.63       94.83     68.75 o
  -5   9  12       11.64       40.83     61.84 o
  -4   9  12       74.84       97.78     63.79 o
  -3   9  12      191.82      190.18     73.32 o
  -2   9  12       32.27       11.89     62.85 o
  -1   9  12       91.12      121.87    104.46 o
   0   9  12        2.30       -7.70    103.36 o
   1   9  12       22.30       17.23    107.76 o
   2   9  12        7.71       64.69    101.89 o
   3   9  12       70.33        2.75    113.26 o
   4   9  12        0.33       64.69    119.49 o
   5   9  12        7.06       50.62     92.26 o
 -11  10  12       14.90       50.16     80.06 o
 -10  10  12        2.62       -1.24     76.62 o
  -9  10  12       10.14       20.86     74.61 o
  -8  10  12        6.15       41.69     69.48 o
  -7  10  12       88.52      249.79    120.41 o
  -6  10  12      139.54      247.96    117.11 o
  -5  10  12        0.84       74.04    106.47 o
  -4  10  12       14.96       57.43     66.84 o
  -3  10  12        7.24       50.41     72.68 o
  -2  10  12       14.88      -16.86    101.34 o
  -1  10  12        2.67       55.89    106.11 o
   0  10  12       23.78       25.29    112.71 o
   1  10  12        3.56       99.33    118.94 o
   2  10  12        3.89       12.10    119.30 o
   3  10  12       12.14      137.63    116.74 o
  -9  11  12        0.50       41.05    121.32 o
  -8  11  12        7.70       33.11     74.35 o
  -7  11  12        0.19      119.85    118.94 o
  -6  11  12       28.05      131.76    110.32 o
  -5  11  12        0.03       50.58    103.54 o
  -4  11  12      148.61      230.00    125.17 o
  -3  11  12        1.36      -43.62    113.25 o
  -2  11  12       53.60       66.34    114.17 o
  -1  11  12        4.69      -48.93    119.30 o
   0  11  12        4.64      -19.61    109.41 o
   1  11  12        3.91       -6.96    121.87 o
   2  11  12       48.72       58.46    129.38 o
  -6  12  12       55.99      123.15    120.22 o
  -5  12  12       32.05       83.02    114.36 o
  -4  12  12       25.77       49.85    130.85 o
  -3  12  12       23.09       58.83    120.40 o
  -2  12  12        2.15      122.23    137.81 o
  -1  12  12       13.96       62.49    121.87 o
 -16   1  13      101.28       83.74     59.50 o
 -15   1  13        2.27       13.69     53.51 o
 -14   1  13      185.18      202.09     55.65 o
 -13   1  13       28.86       52.38     48.28 o
 -12   1  13      589.25      570.63     60.27 o
 -11   1  13        2.86        5.37     40.47 o
 -10   1  13      751.36      618.38     57.53 o
  -9   1  13        0.23        2.01     34.00 o
  -8   1  13      774.74      754.50     46.50 o
  -7   1  13       55.00       47.16     25.44 o
  -6   1  13      426.35      407.99     38.24 o
  -5   1  13      114.15      102.25     29.23 o
  -4   1  13     2330.79     2183.80    120.10 o
  -3   1  13        0.55      -29.52     29.52 o
  -2   1  13      556.19      443.37     46.19 o
  -1   1  13        0.19       14.74     30.09 o
   0   1  13      138.82       90.43     36.87 o
   1   1  13       51.28       75.25     38.94 o
   2   1  13      711.13      567.44     54.50 o
   3   1  13        4.22      -28.34     59.38 o
   4   1  13      152.47      163.88     73.56 o
   5   1  13      120.84       58.73     72.54 o
   6   1  13      174.22       84.57     75.43 o
   7   1  13        0.52      -63.58     63.58 o
   8   1  13       60.62       75.36     74.70 o
 -16   2  13      100.59      122.33     67.91 o
 -15   2  13      110.13       52.79     54.27 o
 -14   2  13      127.86      123.57     52.37 o
 -13   2  13       82.93      111.34     49.57 o
 -12   2  13       22.71       53.29     43.78 o
 -11   2  13       87.64       76.25     44.35 o
 -10   2  13      743.65      685.77     57.76 o
  -9   2  13      213.91      183.94     35.61 o
  -8   2  13      528.91      499.97     42.35 o
  -7   2  13       71.23       57.03     25.71 o
  -6   2  13       89.04       61.28     25.66 o
  -5   2  13      313.08      250.62     30.56 o
  -4   2  13     1878.41     1724.57    143.92 o
  -3   2  13      211.39      165.78     37.51 o
  -2   2  13      196.31      182.40     37.86 o
  -1   2  13       70.39       56.88     33.51 o
   0   2  13      933.70      792.13     56.40 o
   1   2  13      678.12      589.29     53.96 o
   2   2  13      979.88      904.20     64.86 o
   3   2  13        0.36      -53.98     59.78 o
   4   2  13       72.82       84.27     71.83 o
   5   2  13        7.49       -4.62     69.32 o
   6   2  13       83.19       81.81     78.56 o
   7   2  13       39.56       53.29     66.90 o
   8   2  13       28.93       26.87     89.91 o
 -15   3  13      362.25      312.94     64.36 o
 -14   3  13       41.34       50.69     52.91 o
 -13   3  13      545.30      579.71     66.04 o
 -12   3  13      248.01      269.96     53.96 o
 -11   3  13      839.29      797.16     63.43 o
 -10   3  13       19.88       -2.19     39.60 o
  -9   3  13       44.03       59.62     33.60 o
  -8   3  13      104.88      112.40     32.82 o
  -7   3  13       95.65      123.89     28.32 o
  -6   3  13     2363.89     2292.13    106.81 o
  -5   3  13     4438.60     4152.36    235.38 o
  -4   3  13      114.85      127.98     32.02 o
  -3   3  13      419.52      489.51     47.99 o
  -2   3  13     1043.80     1074.21     61.25 o
  -1   3  13       13.62        8.20     32.19 o
   0   3  13      329.47      354.62     46.56 o
   1   3  13      510.48      550.99     53.39 o
   2   3  13      121.34       95.19     42.51 o
   3   3  13       79.00       85.21     70.82 o
   4   3  13      584.73      606.68     96.69 o
   5   3  13       22.39       32.77     75.38 o
   6   3  13      144.87      145.78     79.08 o
   7   3  13        1.63      -14.08     64.02 o
 -15   4  13       73.40      110.20     59.11 o
 -14   4  13        0.41        8.31     49.99 o
 -13   4  13        9.48       50.26     50.75 o
 -12   4  13       10.44       19.46     45.70 o
 -11   4  13      304.74      257.03     51.32 o
 -10   4  13       11.80       15.34     34.20 o
  -9   4  13      553.93      574.06     48.48 o
  -8   4  13      122.11       72.59     33.01 o
  -7   4  13        6.89      -13.91     28.01 o
  -6   4  13        0.10      -20.78     27.44 o
  -5   4  13      513.86      507.64     41.82 o
  -4   4  13       69.86       72.92     34.70 o
  -3   4  13      488.93      479.03     47.77 o
  -2   4  13      272.89      253.61     40.57 o
  -1   4  13      124.22      106.00     37.93 o
   0   4  13        4.79       18.41     36.89 o
   1   4  13       45.62       18.48     47.09 o
   2   4  13       15.55       28.88     59.67 o
   3   4  13        7.10      -27.39     63.40 o
   4   4  13       54.32       87.76     72.64 o
   5   4  13      305.57      290.55     83.71 o
   6   4  13        1.32      -10.45    100.06 o
   7   4  13       46.00       77.14     88.83 o
 -15   5  13      143.66      125.24     73.75 o
 -14   5  13        0.22      -10.52     53.87 o
 -13   5  13      307.17      348.08     62.14 o
 -12   5  13       25.02       28.18     46.91 o
 -11   5  13      579.38      629.01     62.96 o
 -10   5  13       40.86       11.24     36.14 o
  -9   5  13      934.74     1024.07     60.03 o
  -8   5  13       16.37       16.17     32.87 o
  -7   5  13     1055.38     1156.07     82.99 o
  -6   5  13      115.57       69.93     36.62 o
  -5   5  13      821.48      874.67     58.30 o
  -4   5  13      103.71      116.70     37.54 o
  -3   5  13      738.09      807.37     68.25 o
  -2   5  13       43.55       66.73     35.24 o
  -1   5  13      554.10      563.62     64.77 o
   0   5  13       59.79       62.97     46.89 o
   1   5  13     1111.15     1187.75     84.39 o
   2   5  13      270.27      272.64     76.05 o
   3   5  13      532.33      609.42     94.74 o
   4   5  13      264.20      375.90    126.09 o
   5   5  13      100.42      135.98    115.64 o
   6   5  13       21.74      -44.35    112.16 o
   7   5  13      145.48      260.97    147.16 o
 -14   6  13      123.35      136.16     68.67 o
 -13   6  13        0.03      -10.64     50.04 o
 -12   6  13      244.39      248.63     57.09 o
 -11   6  13       62.23       36.83     53.54 o
 -10   6  13      470.17      535.83     68.02 o
  -9   6  13       52.76       71.91     43.85 o
  -8   6  13      603.51      705.02     70.88 o
  -7   6  13       32.23       75.82     45.25 o
  -6   6  13      405.38      419.83     57.64 o
  -5   6  13        1.59      -19.95     39.92 o
  -4   6  13      272.79      411.04     57.40 o
  -3   6  13      264.12      220.27     63.85 o
  -2   6  13       37.12       59.73     58.83 o
  -1   6  13      325.74      425.40     78.85 o
   0   6  13      150.78      132.49     68.26 o
   1   6  13      247.46      321.29    118.40 o
   2   6  13       55.27      107.94    107.76 o
   3   6  13      367.95      381.78    126.65 o
   4   6  13        8.25      -20.34     98.04 o
   5   6  13        3.05       -4.21    108.12 o
   6   6  13       35.34       24.27     86.69 o
 -13   7  13        5.46      -23.28     74.95 o
 -12   7  13        9.64       50.71     75.36 o
 -11   7  13        7.35      -32.40     47.01 o
 -10   7  13       97.89       86.49     49.45 o
  -9   7  13       18.11       11.60     42.93 o
  -8   7  13        2.62       30.93     48.95 o
  -7   7  13       11.75      -40.37     55.26 o
  -6   7  13      132.34      148.30     69.84 o
  -5   7  13        8.06        0.96     57.45 o
  -4   7  13      174.04      214.65     67.91 o
  -3   7  13        5.85      -18.33     53.26 o
  -2   7  13       42.73       25.98     59.53 o
  -1   7  13        3.96       -2.14     63.57 o
   0   7  13        1.16       56.99     66.46 o
   1   7  13       17.93       53.51    103.18 o
   2   7  13        7.73       -0.18     95.66 o
   3   7  13        4.57       24.37    109.41 o
   4   7  13       14.50      -52.05    109.41 o
   5   7  13       36.88       48.01    120.22 o
 -13   8  13       14.82      -23.46     83.28 o
 -12   8  13       96.93      131.24     86.26 o
 -11   8  13       11.19       45.66     59.35 o
 -10   8  13       97.95      136.13     61.03 o
  -9   8  13       90.51       86.84     49.36 o
  -8   8  13       52.55      125.34     55.44 o
  -7   8  13       85.51      123.47     69.82 o
  -6   8  13       20.21       17.03     63.76 o
  -5   8  13       15.09      -34.45     62.38 o
  -4   8  13      329.12      435.23     84.02 o
  -3   8  13       40.11       27.33     86.59 o
  -2   8  13       87.23       97.47     72.60 o
  -1   8  13       27.11       14.22     69.98 o
   0   8  13       51.60       77.15    102.63 o
   1   8  13       56.28        2.93     97.31 o
   2   8  13       51.25      103.36    106.48 o
   3   8  13      128.92      107.76    122.06 o
   4   8  13        4.04       -5.50    115.64 o
 -11   9  13       12.97       31.33     62.51 o
 -10   9  13        4.85      -15.53     60.05 o
  -9   9  13       97.95      168.26     77.93 o
  -8   9  13        0.28       44.90     95.84 o
  -7   9  13       67.84       63.47     67.16 o
  -6   9  13       53.40       48.70     68.99 o
  -5   9  13       36.53       80.29     66.40 o
  -4   9  13        4.19      -10.14     64.26 o
  -3   9  13      139.25      171.75     76.84 o
  -2   9  13        0.34       -6.42     68.10 o
  -1   9  13      106.35      162.19    108.68 o
   0   9  13        1.23      -16.31    100.43 o
   1   9  13        0.16        9.53    102.99 o
   2   9  13        0.78      -13.74    104.82 o
   3   9  13        0.23       -7.33    119.67 o
 -10  10  13        0.21      -31.63     77.94 o
  -9  10  13       35.66       68.63     76.19 o
  -8  10  13       41.10      122.24    117.29 o
  -7  10  13        4.87        9.35     99.88 o
  -6  10  13       30.94        0.55    109.22 o
  -5  10  13       21.88      -12.71     71.16 o
  -4  10  13        3.02      -12.80     69.71 o
  -3  10  13      129.57      138.03     81.33 o
  -2  10  13        7.73       19.79    107.76 o
  -1  10  13        0.27       -5.13    115.45 o
   0  10  13        2.41       47.65    112.52 o
   1  10  13        1.36       46.91    124.62 o
   2  10  13        0.19      -91.63    117.84 o
  -8  11  13       15.12       38.85    111.42 o
  -7  11  13        4.32       45.81    109.41 o
  -6  11  13        3.12       42.70    109.04 o
  -5  11  13        0.00      -23.64    100.79 o
  -4  11  13        1.48      -31.52    108.12 o
  -3  11  13       17.29       85.22    130.66 o
  -2  11  13        4.27      128.83    133.23 o
  -1  11  13        0.02        2.38    126.82 o
   0  11  13        4.26      -18.14    124.98 o
 -15   0  14      583.43      647.92    104.73 o
 -14   0  14       77.99       85.64     71.87 o
 -13   0  14      438.02      428.81     86.80 o
 -12   0  14      338.30      220.14     74.42 o
 -11   0  14     1547.55     1588.17    117.38 o
 -10   0  14      469.59      494.58     79.45 o
  -9   0  14      697.72      802.90     87.79 o
  -8   0  14      954.99     1064.52     85.41 o
  -7   0  14      172.65      157.78     44.85 o
  -6   0  14     2223.06     1995.59    308.18 o
  -5   0  14     3576.57     3510.76    451.73 o
  -4   0  14      318.21      443.00     66.26 o
  -3   0  14       57.73      110.30     49.62 o
  -2   0  14     1051.06     1228.27     91.09 o
  -1   0  14       68.75       95.47     50.51 o
   0   0  14     1578.87     1379.18    119.84 o
   1   0  14      347.79      328.47     69.99 o
   2   0  14      626.96      663.36     88.32 o
   3   0  14        6.52       45.27    104.09 o
   4   0  14      599.63      649.62    146.27 o
   5   0  14      157.66      180.89    116.56 o
   6   0  14      198.75      273.81    138.37 o
   7   0  14       19.38       12.75     84.97 o
 -15   1  14       36.65       39.63     54.59 o
 -14   1  14        3.93       -7.64     49.06 o
 -13   1  14        2.29      -35.47     45.73 o
 -12   1  14      159.58      182.65     50.82 o
 -11   1  14       50.26       12.40     40.86 o
 -10   1  14      588.22      509.53     55.80 o
  -9   1  14       22.36       34.07     36.62 o
  -8   1  14      290.20      246.99     34.11 o
  -7   1  14        1.22       -9.73     26.27 o
  -6   1  14       33.53        6.46     29.48 o
  -5   1  14      317.15      356.58     43.95 o
  -4   1  14       24.15       -5.43     32.38 o
  -3   1  14      124.62      118.80     36.35 o
  -2   1  14      565.70      497.39     49.83 o
  -1   1  14      256.57      266.08     43.32 o
   0   1  14      229.11      141.04     41.89 o
   1   1  14      163.88      176.11     46.39 o
   2   1  14       72.52       76.38     45.61 o
   3   1  14       29.08       14.12     67.92 o
   4   1  14       56.71       55.66     75.29 o
   5   1  14       62.57       35.41     77.53 o
   6   1  14        2.79      -30.12     75.28 o
   7   1  14       19.20      -16.80     71.45 o
 -15   2  14      115.32      188.14     61.89 o
 -14   2  14        3.05       47.83     53.72 o
 -13   2  14      245.90      202.39     56.38 o
 -12   2  14      257.83      240.73     54.96 o
 -11   2  14      226.92      246.38     50.99 o
 -10   2  14      700.27      591.65     59.74 o
  -9   2  14      226.96      222.32     39.75 o
  -8   2  14      115.59      157.94     36.71 o
  -7   2  14      653.12      713.76     52.22 o
  -6   2  14      117.50      128.19     33.24 o
  -5   2  14      893.54      910.99     67.12 o
  -4   2  14     2203.64     2138.93    124.07 o
  -3   2  14      489.77      498.89     53.47 o
  -2   2  14      188.48      217.40     42.02 o
  -1   2  14      319.42      318.53     46.14 o
   0   2  14       52.71       61.58     38.51 o
   1   2  14      191.81      202.87     47.59 o
   2   2  14      752.41      745.72     64.12 o
   3   2  14       42.19       50.42     67.73 o
   4   2  14      222.19      155.13     83.30 o
   5   2  14       68.49      143.19     82.99 o
   6   2  14      361.04      311.49     93.05 o
   7   2  14       42.16       68.05     71.23 o
 -15   3  14       52.86       34.54     57.62 o
 -14   3  14       81.89       83.58     56.59 o
 -13   3  14        5.69        9.29     48.33 o
 -12   3  14      599.49      619.30     67.76 o
 -11   3  14      166.66      190.20     50.18 o
 -10   3  14      182.30      172.43     47.68 o
  -9   3  14       73.41       71.88     35.44 o
  -8   3  14      102.57      124.23     35.60 o
  -7   3  14       90.75       80.10     32.70 o
  -6   3  14      881.70      832.74     49.83 o
  -5   3  14      664.57      714.59     48.19 o
  -4   3  14        9.05        0.19     29.43 o
  -3   3  14       70.21      109.25     37.56 o
  -2   3  14      134.73      193.75     43.02 o
  -1   3  14      304.52      289.04     46.81 o
   0   3  14      139.77       96.13     42.22 o
   1   3  14      301.04      317.15     50.62 o
   2   3  14        1.83      -39.32     65.38 o
   3   3  14       83.72       48.79     68.67 o
   4   3  14        7.67        3.21     72.09 o
   5   3  14       21.94       27.39     79.72 o
   6   3  14        1.35       12.67     80.99 o
 -15   4  14        4.22      -41.61     55.03 o
 -14   4  14        3.38       -6.54     54.03 o
 -13   4  14        9.22       -9.61     49.32 o
 -12   4  14       84.80       89.83     50.90 o
 -11   4  14        0.33       31.51     45.66 o
 -10   4  14      275.92      265.00     46.53 o
  -9   4  14        2.45       39.36     36.07 o
  -8   4  14        2.62       -7.81     33.41 o
  -7   4  14        4.75       -2.61     31.29 o
  -6   4  14       61.28       94.09     37.69 o
  -5   4  14       24.77        0.58     35.02 o
  -4   4  14      843.64      769.87     67.82 o
  -3   4  14       45.16      -17.57     46.03 o
  -2   4  14       22.38       12.79     36.37 o
  -1   4  14        0.46       -7.16     37.65 o
   0   4  14       13.99       33.00     48.73 o
   1   4  14        3.63       -6.97     48.54 o
   2   4  14       72.15       96.12     69.46 o
   3   4  14       16.13       31.47     69.37 o
   4   4  14        1.12        1.39     77.67 o
   5   4  14       12.21       51.23     85.42 o
   6   4  14       61.61       49.11    123.52 o
 -14   5  14       13.97      -20.65     53.76 o
 -13   5  14        0.34       -4.25     52.52 o
 -12   5  14      101.17       80.20     50.78 o
 -11   5  14        3.10        2.89     44.60 o
 -10   5  14       39.83       16.80     38.64 o
  -9   5  14       83.92       95.81     45.79 o
  -8   5  14        7.81      -17.53     44.02 o
  -7   5  14       42.69       44.10     46.73 o
  -6   5  14      190.42      223.93     45.15 o
  -5   5  14        2.49       18.52     37.62 o
  -4   5  14        0.17      -28.14     36.42 o
  -3   5  14       85.33       52.82     39.52 o
  -2   5  14        1.14      -25.17     43.48 o
  -1   5  14       57.56      109.03     51.38 o
   0   5  14       10.15       -7.64     52.24 o
   1   5  14      147.59       88.04     57.82 o
   2   5  14        1.59       14.92     65.23 o
   3   5  14       26.20       11.34     73.82 o
   4   5  14        0.05       34.09    113.07 o
   5   5  14        1.14       58.09    120.77 o
   6   5  14        8.42       16.13    124.62 o
 -14   6  14       24.87        3.68     66.99 o
 -13   6  14        2.17        9.59     60.86 o
 -12   6  14       40.28       39.36     59.76 o
 -11   6  14        4.13       23.25     54.75 o
 -10   6  14       13.45      -14.39     43.73 o
  -9   6  14        4.34       25.82     42.85 o
  -8   6  14       21.97      -45.40     46.37 o
  -7   6  14       52.90       51.68     50.11 o
  -6   6  14      369.84      318.34     57.47 o
  -5   6  14      129.02      161.28     50.46 o
  -4   6  14       31.82       40.20     59.28 o
  -3   6  14       26.53       73.17     65.14 o
  -2   6  14       53.78       82.99     65.18 o
  -1   6  14       62.82       81.35     64.29 o
   0   6  14      204.54      155.40     73.79 o
   1   6  14       73.75      141.11    104.46 o
   2   6  14       16.83      -52.05     95.66 o
   3   6  14        3.83      -37.20    107.21 o
   4   6  14      176.97      196.28    129.02 o
   5   6  14        3.37      -16.31    120.59 o
 -13   7  14       40.76       29.41     84.81 o
 -12   7  14       14.96       15.41     76.27 o
 -11   7  14        0.47       -3.28     50.00 o
 -10   7  14        4.46       -2.38     47.54 o
  -9   7  14       61.61       80.11     48.89 o
  -8   7  14       38.86       32.44     53.94 o
  -7   7  14       25.72       -6.15     50.20 o
  -6   7  14      172.64      260.56     73.33 o
  -5   7  14        2.53        5.83     60.71 o
  -4   7  14      106.47      141.69     66.65 o
  -3   7  14      239.81      183.69     73.04 o
  -2   7  14        2.58       21.25     65.63 o
  -1   7  14        5.21        2.59     69.99 o
   0   7  14       17.34       54.36     69.12 o
   1   7  14       40.76       66.89    114.36 o
   2   7  14       12.13       49.30    116.37 o
   3   7  14       15.36        4.40    106.11 o
   4   7  14       46.35       24.01    122.42 o
 -12   8  14        6.99       13.53     92.45 o
 -11   8  14       59.24       65.89     64.95 o
 -10   8  14       76.43       89.51     63.21 o
  -9   8  14       56.22       56.54     49.76 o
  -8   8  14       31.87       94.45     72.80 o
  -7   8  14       74.10       44.51     70.60 o
  -6   8  14       42.73      118.25     73.80 o
  -5   8  14       88.27      130.28     71.73 o
  -4   8  14       74.28      123.47     71.01 o
  -3   8  14      189.63      179.72     77.68 o
  -2   8  14      174.73      238.15     81.38 o
  -1   8  14       12.19        0.84     68.11 o
   0   8  14       31.08       17.41    111.24 o
   1   8  14       25.93       27.49    107.02 o
   2   8  14        0.45      -20.53    106.11 o
   3   8  14      114.11      119.12    129.39 o
 -11   9  14       14.44       -8.81     61.51 o
 -10   9  14        9.64       37.20     78.22 o
  -9   9  14       40.19       37.72     76.70 o
  -8   9  14        6.17       70.01    103.73 o
  -7   9  14      113.66      100.76     76.40 o
  -6   9  14        4.16      -19.90     68.29 o
  -5   9  14       34.03      161.44     80.21 o
  -4   9  14       22.19        6.10     70.66 o
  -3   9  14       22.33       -2.69     73.09 o
  -2   9  14       29.58       64.61     80.14 o
  -1   9  14       90.09        9.90    117.84 o
   0   9  14        2.40       32.25    122.42 o
   1   9  14       47.71       49.66    115.27 o
   2   9  14        9.94      -87.96    107.21 o
  -9  10  14       43.25       39.50     78.62 o
  -8  10  14       11.09       -9.35    116.00 o
  -7  10  14       73.17       87.42    110.87 o
  -6  10  14       30.68        2.20    114.54 o
  -5  10  14        2.58       39.73     78.96 o
  -4  10  14       23.63      111.84     79.63 o
  -3  10  14       41.29       79.93     80.57 o
  -2  10  14       17.41       85.40    129.38 o
  -1  10  14       66.72      142.95    123.70 o
   0  10  14        0.28        1.83    130.30 o
  -6  11  14       70.45       96.95    129.02 o
  -5  11  14       22.38       68.36    123.88 o
  -4  11  14       22.02       94.38    118.75 o
  -3  11  14       15.81      -41.23    118.39 o
 -15   1  15        2.93        1.72     56.46 o
 -14   1  15        9.02       21.82     52.48 o
 -13   1  15       16.09       43.88     50.66 o
 -12   1  15       15.90        8.86     47.55 o
 -11   1  15       21.23       -3.38     41.53 o
 -10   1  15      281.85      279.69     52.54 o
  -9   1  15        3.17        0.46     38.71 o
  -8   1  15       24.19      -12.92     28.73 o
  -7   1  15      126.67      180.20     34.85 o
  -6   1  15        6.43       -1.35     31.15 o
  -5   1  15        2.80        3.14     36.54 o
  -4   1  15      519.46      421.74     57.99 o
  -3   1  15        3.55       11.94     35.84 o
  -2   1  15      111.73       91.12     42.29 o
  -1   1  15       68.45      135.67     45.27 o
   0   1  15       10.62       -2.99     40.82 o
   1   1  15        0.00        4.93     42.70 o
   2   1  15      197.26      149.67     52.54 o
   3   1  15       18.60       19.75     70.14 o
   4   1  15       14.31       73.76     80.33 o
   5   1  15        5.31       -4.59     85.46 o
   6   1  15      100.08       70.68     96.08 o
 -15   2  15       13.83       21.23     58.84 o
 -14   2  15      109.30      144.46     56.66 o
 -13   2  15       92.32       83.99     52.63 o
 -12   2  15        1.80      -24.99     45.84 o
 -11   2  15        1.62       17.72     45.17 o
 -10   2  15      180.91      197.60     48.80 o
  -9   2  15        2.19       12.56     34.48 o
  -8   2  15      244.02      219.51     40.94 o
  -7   2  15       21.38       11.24     31.85 o
  -6   2  15       48.59       54.58     34.13 o
  -5   2  15        1.53      -18.78     29.76 o
  -4   2  15      325.98      259.68     45.11 o
  -3   2  15       11.14        0.09     37.44 o
  -2   2  15       88.12       91.08     41.81 o
  -1   2  15       44.59       41.48     40.51 o
   0   2  15       13.35       16.17     42.65 o
   1   2  15       11.88       31.85     45.29 o
   2   2  15        0.28       -7.49     47.41 o
   3   2  15       36.88       39.13     78.88 o
   4   2  15       50.36       67.04     84.23 o
   5   2  15       28.04       69.97     86.97 o
 -15   3  15       94.69      106.29     70.22 o
 -14   3  15        8.90       19.38     52.24 o
 -13   3  15      136.76      138.50     56.39 o
 -12   3  15      230.99      250.79     58.83 o
 -11   3  15      126.66       90.32     48.23 o
 -10   3  15      570.10      662.92     62.47 o
  -9   3  15       32.50       14.76     36.05 o
  -8   3  15      246.44      243.17     42.13 o
  -7   3  15       35.71       30.29     34.75 o
  -6   3  15      337.23      385.18     43.66 o
  -5   3  15      791.38      744.64     50.27 o
  -4   3  15        7.53      -11.00     35.88 o
  -3   3  15        4.73       19.59     37.04 o
  -2   3  15      138.88      137.09     44.30 o
  -1   3  15        0.48       44.04     41.15 o
   0   3  15      858.32      778.86     64.09 o
   1   3  15       14.02       14.55     44.23 o
   2   3  15       74.47       98.94     78.20 o
   3   3  15       13.42        9.24     72.28 o
   4   3  15       67.26       25.56     79.57 o
   5   3  15      205.34      190.01     94.01 o
 -14   4  15       48.23       52.11     58.02 o
 -13   4  15        2.02       15.96     53.37 o
 -12   4  15       12.74      -14.48     47.46 o
 -11   4  15       37.56       42.24     48.78 o
 -10   4  15        1.59      -40.12     42.26 o
  -9   4  15        0.79        9.65     38.05 o
  -8   4  15       15.64       -1.40     39.00 o
  -7   4  15       10.66        6.81     37.61 o
  -6   4  15        8.17       17.51     39.03 o
  -5   4  15       77.70       37.56     39.86 o
  -4   4  15       46.60       96.53     40.96 o
  -3   4  15       75.33      130.68     42.44 o
  -2   4  15       55.86       94.01     42.32 o
  -1   4  15        5.36      -24.04     40.01 o
   0   4  15        1.12        1.34     51.03 o
   1   4  15       37.98      -17.49     56.08 o
   2   4  15       41.07      -31.95     70.36 o
   3   4  15        3.69      -43.69     77.94 o
   4   4  15        7.04       24.55     81.25 o
   5   4  15        5.44        9.26     90.58 o
 -14   5  15       23.61       19.78     55.80 o
 -13   5  15      229.04      285.71     65.81 o
 -12   5  15       53.15       81.17     53.32 o
 -11   5  15      129.22      137.74     63.27 o
 -10   5  15      216.99      197.26     52.56 o
  -9   5  15      195.42      178.28     49.98 o
  -8   5  15       66.13       65.44     51.96 o
  -7   5  15      351.23      390.45     63.16 o
  -6   5  15      173.59      247.99     49.51 o
  -5   5  15       69.79      106.07     44.30 o
  -4   5  15      725.42      755.38     61.32 o
  -3   5  15      197.73      157.79     45.36 o
  -2   5  15      299.41      378.96     66.92 o
  -1   5  15      133.84      144.05     55.78 o
   0   5  15      125.63      198.98     62.18 o
   1   5  15      112.34       66.94     78.90 o
   2   5  15       79.06      138.15     77.00 o
   3   5  15       60.93        9.55     76.87 o
   4   5  15       77.86       78.25    116.74 o
 -13   6  15      161.51      163.61     70.73 o
 -12   6  15       96.37      145.33     68.95 o
 -11   6  15       90.99      111.63     62.73 o
 -10   6  15       46.07       46.07     49.70 o
  -9   6  15       12.47       33.01     47.44 o
  -8   6  15        1.54       21.16     52.01 o
  -7   6  15      259.83      331.18     65.74 o
  -6   6  15        4.97       12.23     50.60 o
  -5   6  15      423.51      493.21     66.76 o
  -4   6  15       52.82       69.20     63.32 o
  -3   6  15       58.04       66.78     53.47 o
  -2   6  15        4.48        2.91     53.95 o
  -1   6  15       62.30       74.03     72.30 o
   0   6  15       35.84       34.69     72.94 o
   1   6  15       88.37       85.58    118.76 o
   2   6  15        5.70       26.21    118.94 o
   3   6  15       26.10        8.61    119.67 o
   4   6  15        9.19      -59.01    121.14 o
 -12   7  15        0.60        9.01     63.15 o
 -11   7  15       16.10       -0.08     59.80 o
 -10   7  15       24.42       -5.43     50.03 o
  -9   7  15       44.59       33.11     48.63 o
  -8   7  15        5.00       24.37     56.54 o
  -7   7  15       75.57       34.55     52.76 o
  -6   7  15        1.12      -49.01     61.54 o
  -5   7  15       32.26      -14.36     61.52 o
  -4   7  15        6.73      -16.04     68.12 o
  -3   7  15      235.82      201.35     79.96 o
  -2   7  15       20.76      -11.29     68.67 o
  -1   7  15       41.23       22.27     72.80 o
   0   7  15        0.85      -55.34    103.36 o
   1   7  15        0.98      -17.78    117.10 o
   2   7  15        1.64      -19.98    107.21 o
   3   7  15      109.84       84.67    129.02 o
 -11   8  15        5.91        2.39     64.02 o
 -10   8  15       30.30       10.44     54.98 o
  -9   8  15       61.21       78.54     63.76 o
  -8   8  15       89.64      103.30     78.37 o
  -7   8  15      249.90      266.14     86.82 o
  -6   8  15       58.68      137.90     77.74 o
  -5   8  15      106.42      147.70     76.74 o
  -4   8  15        7.40        6.87     69.38 o
  -3   8  15       72.20      108.77     75.48 o
  -2   8  15        1.85        3.12     74.75 o
  -1   8  15       81.09      117.80     82.73 o
   0   8  15       27.24      -20.89    118.20 o
   1   8  15      139.35       63.23    117.11 o
   2   8  15        0.07       38.12    127.37 o
 -10   9  15       13.95      -16.55     78.23 o
  -9   9  15       42.48        3.57     79.88 o
  -8   9  15       20.28       26.15     76.88 o
  -7   9  15        0.60        3.89     77.98 o
  -6   9  15        0.86       11.04     74.17 o
  -5   9  15       29.93       16.40     73.75 o
  -4   9  15       78.24      120.79     83.13 o
  -3   9  15        8.41       19.41     82.58 o
  -2   9  15        3.80        3.71     75.53 o
  -1   9  15        0.07       63.96    129.75 o
   0   9  15        5.24       15.21    128.65 o
  -7  10  15        0.24      -81.92    116.00 o
  -6  10  15       14.43       -4.13     82.45 o
  -5  10  15        6.25      -14.96     79.94 o
  -4  10  15        7.05       14.68     81.39 o
  -3  10  15       29.86       33.53     86.45 o
  -2  10  15       20.86       15.94    120.04 o
 -14   0  16      365.08      473.01    102.09 o
 -13   0  16       62.15       71.12     73.01 o
 -12   0  16      668.40      751.57    101.26 o
 -11   0  16       55.56        6.06     66.15 o
 -10   0  16      447.60      393.09     83.12 o
  -9   0  16       34.42       98.00     63.56 o
  -8   0  16      634.07      734.92     69.64 o
  -7   0  16        2.31       -9.89     44.39 o
  -6   0  16     1396.50     1537.43    212.15 o
  -5   0  16      133.10       58.37     58.70 o
  -4   0  16      236.30      261.81     67.66 o
  -3   0  16        2.12      -20.24     58.11 o
  -2   0  16      184.61      198.68     71.32 o
  -1   0  16        1.19      -11.50     59.22 o
   0   0  16      764.57      673.66     94.49 o
   1   0  16       98.69       38.01     74.36 o
   2   0  16      299.12      318.32     88.02 o
   3   0  16       39.01       31.89    120.40 o
   4   0  16       60.05       78.25    121.50 o
   5   0  16       47.09       61.76    123.34 o
 -14   1  16        2.31        8.02     53.20 o
 -13   1  16       34.16       49.71     52.16 o
 -12   1  16        6.33       -0.02     48.01 o
 -11   1  16       25.01       42.15     48.46 o
 -10   1  16        5.10      -33.92     40.81 o
  -9   1  16        6.36      -29.85     41.36 o
  -8   1  16       18.82        4.50     32.28 o
  -7   1  16      217.73      240.42     42.20 o
  -6   1  16       14.70       35.32     36.68 o
  -5   1  16      413.94      418.14     54.58 o
  -4   1  16        1.67      -17.50     38.98 o
  -3   1  16      219.59      201.57     48.16 o
  -2   1  16        1.43      -18.47     41.65 o
  -1   1  16       24.26       35.21     42.44 o
   0   1  16        0.14      -15.82     45.73 o
   1   1  16        4.04       19.50     49.89 o
   2   1  16        4.06       16.14     51.43 o
   3   1  16       20.67       -8.71     75.23 o
   4   1  16       52.94        5.76     84.88 o
 -14   2  16       58.70       75.13     58.17 o
 -13   2  16       64.23       91.96     56.31 o
 -12   2  16       45.96       92.51     53.62 o
 -11   2  16       70.21       21.24     46.74 o
 -10   2  16      211.38      187.83     51.12 o
  -9   2  16       36.46       27.04     38.49 o
  -8   2  16      231.52      211.96     42.97 o
  -7   2  16       15.04       35.16     36.34 o
  -6   2  16       23.92       64.72     37.22 o
  -5   2  16        2.60       20.46     41.78 o
  -4   2  16      365.55      342.70     50.89 o
  -3   2  16        1.66      -16.67     40.30 o
  -2   2  16      356.21      454.35     56.62 o
  -1   2  16        1.81      -16.82     42.60 o
   0   2  16      151.45      147.14     52.47 o
   1   2  16        0.61      -20.32     48.67 o
   2   2  16      198.00      224.48     69.09 o
   3   2  16        9.32       -0.02     80.93 o
   4   2  16        3.52      -75.57     77.44 o
 -14   3  16        6.65       -1.76     56.57 o
 -13   3  16       71.27       79.12     55.65 o
 -12   3  16       50.35       -8.88     50.72 o
 -11   3  16      395.42      446.87     61.46 o
 -10   3  16       11.18       14.10     45.94 o
  -9   3  16      175.03      217.05     46.34 o
  -8   3  16        4.86        8.24     37.28 o
  -7   3  16      177.73      190.57     41.90 o
  -6   3  16        5.60       -1.31     41.61 o
  -5   3  16      322.10      346.08     53.12 o
  -4   3  16       41.56        7.11     42.52 o
  -3   3  16       97.63      124.11     45.63 o
  -2   3  16       60.88       61.98     44.40 o
  -1   3  16       62.98       56.04     44.98 o
   0   3  16        2.43        5.16     48.48 o
   1   3  16       38.25       50.44     62.60 o
   2   3  16       25.96       -5.12     79.69 o
   3   3  16      184.71      219.84     91.34 o
   4   3  16       70.08       34.73     87.29 o
 -14   4  16        0.33       39.80     71.34 o
 -13   4  16        9.43       -9.56     54.78 o
 -12   4  16       34.71       38.48     51.49 o
 -11   4  16        0.18      -18.97     47.83 o
 -10   4  16        0.20       -5.56     46.09 o
  -9   4  16        0.23      -11.59     43.23 o
  -8   4  16       17.91       21.23     50.66 o
  -7   4  16        0.22      -10.37     50.67 o
  -6   4  16      100.21       80.78     45.77 o
  -5   4  16       24.55      -13.39     42.35 o
  -4   4  16        1.70       29.66     43.49 o
  -3   4  16       24.81       32.27     45.04 o
  -2   4  16        1.19      -15.93     43.70 o
  -1   4  16       66.37       41.97     59.12 o
   0   4  16        4.53        4.62     58.00 o
   1   4  16        1.56      -47.21     58.71 o
   2   4  16        4.82      -34.34     73.87 o
   3   4  16        1.79       20.09     84.96 o
   4   4  16       36.07       50.19     89.27 o
 -13   5  16        0.35      -15.24     64.56 o
 -12   5  16        7.78       50.77     64.38 o
 -11   5  16       29.24       62.73     63.70 o
 -10   5  16        1.48       22.90     47.44 o
  -9   5  16       29.91       50.77     48.65 o
  -8   5  16        0.64       23.55     52.00 o
  -7   5  16       35.81       24.56     50.76 o
  -6   5  16        6.37       55.83     46.41 o
  -5   5  16        0.71        9.17     45.10 o
  -4   5  16        2.49      -18.11     43.19 o
  -3   5  16       19.96       57.61     52.93 o
  -2   5  16        3.39       56.71     54.94 o
  -1   5  16       24.96       72.21     58.76 o
   0   5  16        3.88      -12.12     58.69 o
   1   5  16        8.41       29.58     78.02 o
   2   5  16       62.56       22.23     79.22 o
   3   5  16       50.16       29.07     88.02 o
 -12   6  16       18.82       15.63     64.09 o
 -11   6  16        0.42      -22.35     60.43 o
 -10   6  16        5.88       29.88     51.48 o
  -9   6  16       14.10        8.35     48.01 o
  -8   6  16        6.51       19.38     56.98 o
  -7   6  16       32.05        5.19     55.61 o
  -6   6  16       89.52       78.01     59.04 o
  -5   6  16        9.36      -15.30     67.80 o
  -4   6  16       14.80      -12.32     53.66 o
  -3   6  16        8.66       44.42     56.32 o
  -2   6  16        1.77      -34.73     55.03 o
  -1   6  16        0.33       14.96     73.41 o
   0   6  16       28.61       21.58     78.95 o
   1   6  16        3.97       55.71    114.90 o
   2   6  16        0.18      -39.22    118.39 o
 -11   7  16        2.53       -0.66     64.50 o
 -10   7  16       10.59       27.63     54.27 o
  -9   7  16       40.89       40.12     52.81 o
  -8   7  16        2.76      -23.88     57.68 o
  -7   7  16        0.10       -1.17     71.55 o
  -6   7  16       24.74       16.96     74.25 o
  -5   7  16       10.32      -16.47     73.23 o
  -4   7  16       60.13       13.74     70.84 o
  -3   7  16       31.17       20.63     69.20 o
  -2   7  16        6.90       20.08     73.00 o
  -1   7  16       57.12       47.65     83.41 o
   0   7  16        5.60       71.10    129.56 o
   1   7  16       19.78       83.20    120.40 o
 -10   8  16       30.35       70.13     57.30 o
  -9   8  16        4.11       42.56     65.66 o
  -8   8  16        6.43       48.13     86.22 o
  -7   8  16       40.32       29.41     80.17 o
  -6   8  16       59.79       37.01     77.16 o
  -5   8  16       34.86       45.01     75.04 o
  -4   8  16        0.74      -69.17     69.17 o
  -3   8  16       35.40       21.94     79.99 o
  -2   8  16       14.70       -7.23     79.24 o
  -1   8  16       22.81      -13.01    127.73 o
   0   8  16       31.96      109.41    137.08 o
  -8   9  16        3.42       -6.83     80.66 o
  -7   9  16        4.05       24.16     79.03 o
  -6   9  16        0.18       20.02     83.21 o
  -5   9  16       81.51      190.54     87.75 o
  -4   9  16        7.98       58.62     82.18 o
  -3   9  16        7.28       39.93     84.42 o
  -2   9  16        6.21       -9.78     84.26 o
 -14   1  17       11.00        5.48     55.69 o
 -13   1  17        4.72        4.57     54.34 o
 -12   1  17        0.74        1.99     53.15 o
 -11   1  17        0.71       41.35     50.50 o
 -10   1  17        4.56       11.18     45.75 o
  -9   1  17       31.46        4.74     44.07 o
  -8   1  17       34.07       39.03     37.24 o
  -7   1  17        1.95       24.25     39.09 o
  -6   1  17       25.28       26.68     38.20 o
  -5   1  17        0.68       10.75     43.13 o
  -4   1  17       92.60       93.43     46.27 o
  -3   1  17        2.26      -24.86     43.42 o
  -2   1  17       27.28       30.68     46.92 o
  -1   1  17       74.67       69.02     48.99 o
   0   1  17        4.04       18.38     48.91 o
   1   1  17        3.67       12.89     55.64 o
   2   1  17       20.44      -17.28     63.62 o
   3   1  17       22.61      -14.70     89.52 o
 -14   2  17       11.40       48.15     67.06 o
 -13   2  17       14.85      -15.15     54.69 o
 -12   2  17        0.22      -11.70     52.14 o
 -11   2  17        2.04       14.87     48.51 o
 -10   2  17       12.37      -20.11     46.03 o
  -9   2  17       32.88       21.28     41.66 o
  -8   2  17       53.33       80.98     41.68 o
  -7   2  17        1.39       17.46     37.66 o
  -6   2  17       15.70      -21.72     37.98 o
  -5   2  17      156.46      125.44     49.48 o
  -4   2  17      242.02      279.42     55.26 o
  -3   2  17        4.73       -1.21     45.34 o
  -2   2  17        1.44        7.00     45.00 o
  -1   2  17        0.04       13.79     48.56 o
   0   2  17        0.87        7.07     49.96 o
   1   2  17       58.00       15.62     54.15 o
   2   2  17       68.35      122.89     85.59 o
   3   2  17       47.20       48.07    105.56 o
 -13   3  17       17.99       10.93     56.60 o
 -12   3  17      242.83      189.35     59.40 o
 -11   3  17       11.87       71.70     51.19 o
 -10   3  17       92.37      102.97     51.83 o
  -9   3  17       23.39       12.98     42.24 o
  -8   3  17      223.04      244.65     53.56 o
  -7   3  17      110.17       92.30     47.49 o
  -6   3  17      342.81      295.92     52.69 o
  -5   3  17       75.38       39.11     45.08 o
  -4   3  17      108.04      189.13     53.15 o
  -3   3  17       49.60       36.16     47.46 o
  -2   3  17        3.62      -30.56     47.75 o
  -1   3  17        0.34        5.53     50.11 o
   0   3  17      373.29      261.87     69.00 o
   1   3  17        4.65       20.18     64.01 o
   2   3  17      219.03      245.15     94.85 o
   3   3  17       55.26       34.43     93.84 o
 -13   4  17        0.65        8.92     66.61 o
 -12   4  17        0.74        5.20     53.45 o
 -11   4  17        1.17      -23.71     58.96 o
 -10   4  17        0.35      -26.76     55.26 o
  -9   4  17        2.34      -11.22     45.65 o
  -8   4  17        2.50       25.77     54.46 o
  -7   4  17       24.81       20.41     56.38 o
  -6   4  17        6.01      -12.39     45.99 o
  -5   4  17        0.25        5.62     45.28 o
  -4   4  17       38.05       49.02     49.33 o
  -3   4  17       25.92       31.99     48.01 o
  -2   4  17       24.85       14.82     57.29 o
  -1   4  17       10.66       80.13     64.63 o
   0   4  17        0.07       -7.90     63.82 o
   1   4  17        8.11      -24.90     73.60 o
   2   4  17        9.66      -21.61     81.25 o
 -12   5  17       84.09      106.01     69.42 o
 -11   5  17       12.14       60.72     64.01 o
 -10   5  17      119.58      112.49     56.42 o
  -9   5  17       26.43       28.56     51.48 o
  -8   5  17      134.62      120.09     63.79 o
  -7   5  17        0.35      -27.53     54.40 o
  -6   5  17      181.15      170.41     54.55 o
  -5   5  17       57.13       30.17     50.25 o
  -4   5  17      161.07      274.84     68.42 o
  -3   5  17       31.42        9.12     58.00 o
  -2   5  17       83.09       52.66     61.30 o
  -1   5  17       17.91        6.96     62.15 o
   0   5  17       31.55       85.63     69.19 o
   1   5  17      121.68       64.12     89.74 o
   2   5  17       16.37       82.22     89.15 o
 -11   6  17      174.72      149.66     68.83 o
 -10   6  17       48.87      107.68     56.38 o
  -9   6  17      149.36      147.38     57.73 o
  -8   6  17       49.24       87.36     63.42 o
  -7   6  17       15.94      -21.35     56.97 o
  -6   6  17        6.21      -26.26     69.74 o
  -5   6  17      196.47      245.07     69.20 o
  -4   6  17        3.30       28.70     60.51 o
  -3   6  17        3.99       -2.16     57.73 o
  -2   6  17       68.39       74.20     63.02 o
  -1   6  17       30.86       63.24     85.80 o
   0   6  17       40.24       -0.67     79.21 o
   1   6  17       76.13      120.59    128.10 o
 -10   7  17        4.17       -9.80     55.61 o
  -9   7  17        8.84       26.44     55.50 o
  -8   7  17        0.80       29.47     76.52 o
  -7   7  17       78.23      135.00     85.60 o
  -6   7  17       43.08       83.87     78.78 o
  -5   7  17       27.07       48.44     77.49 o
  -4   7  17        3.15       29.68     76.84 o
  -3   7  17       16.65       29.32     81.64 o
  -2   7  17        0.31       46.71     80.10 o
  -1   7  17       77.44       86.52     86.51 o
   0   7  17       11.30      -12.28    121.14 o
  -8   8  17        0.09      -46.33     80.54 o
  -7   8  17       22.41        1.77     78.22 o
  -6   8  17       13.37       77.83     86.42 o
  -5   8  17      101.34      185.97     93.23 o
  -4   8  17       50.71       22.08     77.22 o
  -3   8  17       16.87       -9.36     84.79 o
  -2   8  17       25.38        7.34     90.25 o
 -13   0  18       40.00       92.09     86.04 o
 -12   0  18      349.63      320.52     90.71 o
 -11   0  18       76.61        8.64     73.54 o
 -10   0  18       96.30      111.61     75.85 o
  -9   0  18      125.12      144.62     75.49 o
  -8   0  18      248.64      330.81     65.06 o
  -7   0  18       26.89        3.14     50.57 o
  -6   0  18      149.41      168.48     72.04 o
  -5   0  18       76.88      110.94     74.18 o
  -4   0  18      152.44       62.84     69.66 o
  -3   0  18       55.45        8.81     67.13 o
  -2   0  18        9.73       26.45     71.40 o
  -1   0  18       76.67      115.27     76.96 o
   0   0  18      141.85       96.97     81.74 o
   1   0  18       40.51       31.03     80.12 o
   2   0  18      138.09       98.96    143.13 o
 -13   1  18       12.68      -23.21     57.23 o
 -12   1  18       31.94       21.67     54.84 o
 -11   1  18        5.25       22.42     51.33 o
 -10   1  18       42.91       27.04     50.05 o
  -9   1  18        3.78        8.38     48.50 o
  -8   1  18        1.33      -35.25     37.00 o
  -7   1  18        3.01       -5.83     41.18 o
  -6   1  18       60.93       75.32     42.83 o
  -5   1  18        8.39      -22.09     45.45 o
  -4   1  18       10.62       23.74     47.65 o
  -3   1  18       11.07       11.51     48.64 o
  -2   1  18       81.97       87.47     52.49 o
  -1   1  18        4.67      -14.48     49.43 o
   0   1  18       87.04       50.22     57.02 o
   1   1  18       31.87       40.84     58.95 o
   2   1  18       10.06       37.32     96.93 o
 -13   2  18        6.99       49.35     66.97 o
 -12   2  18       38.55       30.67     54.86 o
 -11   2  18       34.44       -6.08     50.44 o
 -10   2  18       64.29      111.02     53.99 o
  -9   2  18        1.11       -6.41     40.30 o
  -8   2  18      167.36      177.16     47.86 o
  -7   2  18       10.09      -14.88     41.01 o
  -6   2  18      296.75      303.62     58.02 o
  -5   2  18      103.02       60.90     48.89 o
  -4   2  18       96.21      108.33     50.67 o
  -3   2  18       60.37       28.04     48.96 o
  -2   2  18       92.98       87.65     53.28 o
  -1   2  18        0.36       -9.54     51.55 o
   0   2  18       26.67       22.43     54.95 o
   1   2  18       51.20       19.83     59.62 o
 -12   3  18       28.30       85.94     57.34 o
 -11   3  18       28.64        7.39     53.45 o
 -10   3  18       39.56       52.99     52.33 o
  -9   3  18       17.67       23.69     50.76 o
  -8   3  18        3.98       30.50     55.96 o
  -7   3  18       46.16       55.87     51.47 o
  -6   3  18      339.01      333.52     61.52 o
  -5   3  18        0.57       53.30     48.66 o
  -4   3  18       20.16       16.63     51.43 o
  -3   3  18       27.38       35.03     51.91 o
  -2   3  18       29.81       16.79     51.98 o
  -1   3  18       21.96       -6.71     50.84 o
   0   3  18      116.81      101.23     70.80 o
   1   3  18        0.39       24.70     71.49 o
 -12   4  18       35.80       28.13     85.68 o
 -11   4  18        1.99      -30.94     61.20 o
 -10   4  18       29.45      -55.79     55.79 o
  -9   4  18       62.64       49.80     51.62 o
  -8   4  18       27.76       65.70     57.90 o
  -7   4  18       70.51      129.03     64.80 o
  -6   4  18      243.75      280.27     60.04 o
  -5   4  18        8.00       24.06     50.66 o
  -4   4  18       12.17       18.30     51.30 o
  -3   4  18        0.38      -14.11     51.61 o
  -2   4  18       46.77       79.73     63.04 o
  -1   4  18      115.87      115.30     71.11 o
   0   4  18       72.93      126.79     71.42 o
 -11   5  18       32.81       50.88     85.05 o
 -10   5  18        0.55       12.70     54.61 o
  -9   5  18       17.92        4.96     53.78 o
  -8   5  18        7.00       -7.02     62.37 o
  -7   5  18       90.42      131.05     64.56 o
  -6   5  18       14.35       -6.16     53.39 o
  -5   5  18       37.99       22.34     53.91 o
  -4   5  18        8.73       42.70     65.04 o
  -3   5  18        2.38        4.51     60.50 o
  -2   5  18       16.65      -21.18     61.57 o
  -1   5  18      101.95      173.29     75.51 o
   0   5  18        7.56      -12.07     67.48 o
 -10   6  18        0.54      -35.16     65.54 o
  -9   6  18       13.05        8.09     56.30 o
  -8   6  18        8.23        5.93     65.36 o
  -7   6  18       33.82       12.28     63.95 o
  -6   6  18       19.87        6.87     73.47 o
  -5   6  18        1.09      -37.38     64.06 o
  -4   6  18        6.42      -13.04     63.98 o
  -3   6  18        0.93       20.83     66.31 o
  -2   6  18       11.62       45.47     69.75 o
  -1   6  18        0.72      -25.44     94.20 o
  -8   7  18        6.09       20.47     82.54 o
  -7   7  18        0.33      -76.10     79.16 o
  -6   7  18       57.95       44.04     80.41 o
  -5   7  18        2.59       13.71     84.74 o
  -4   7  18        3.28       -9.56     80.37 o
  -3   7  18        4.25        7.42     86.04 o
 -12   1  19       61.17       92.85     60.76 o
 -11   1  19       11.81      -35.31     53.38 o
 -10   1  19       41.35       46.37     52.79 o
  -9   1  19       26.24        8.05     52.12 o
  -8   1  19       56.69       56.42     46.91 o
  -7   1  19        0.06       -6.28     44.72 o
  -6   1  19      161.26      184.16     50.07 o
  -5   1  19        4.54       37.05     50.78 o
  -4   1  19       15.76       31.69     53.84 o
  -3   1  19       10.09      -15.05     54.01 o
  -2   1  19       47.79       85.35     56.58 o
  -1   1  19        9.25       33.81     56.19 o
   0   1  19       73.81      125.28     64.63 o
 -11   2  19       10.58       19.25     56.73 o
 -10   2  19        0.54      -19.43     51.70 o
  -9   2  19        5.77        9.50     45.28 o
  -8   2  19       62.34       74.78     55.23 o
  -7   2  19       23.61       23.33     50.48 o
  -6   2  19       35.73       11.99     52.35 o
  -5   2  19        7.69        5.03     52.52 o
  -4   2  19        6.21      -23.18     51.66 o
  -3   2  19       19.68       26.73     53.16 o
  -2   2  19        4.41       21.19     57.28 o
  -1   2  19       78.32      125.37     59.82 o
   0   2  19        0.65       47.31     60.74 o
 -11   3  19        5.16       12.83     66.68 o
 -10   3  19        1.78      -33.53     63.17 o
  -9   3  19       18.40      -22.25     52.47 o
  -8   3  19      135.28      201.34     58.93 o
  -7   3  19       43.53       33.39     53.89 o
  -6   3  19      115.73      126.65     57.70 o
  -5   3  19       27.53      -23.17     53.21 o
  -4   3  19       71.36       80.93     58.38 o
  -3   3  19        2.95       15.93     54.06 o
  -2   3  19       31.31        6.99     57.46 o
  -1   3  19        0.38      -31.94     65.39 o
 -10   4  19        0.57       19.41     65.47 o
  -9   4  19        2.93       -2.37     53.51 o
  -8   4  19        8.25      -39.29     62.43 o
  -7   4  19       43.54      -14.27     62.20 o
  -6   4  19       26.36       47.22     55.81 o
  -5   4  19        1.58        7.24     55.58 o
  -4   4  19        0.36      -51.12     54.52 o
  -3   4  19        3.67       -6.66     63.72 o
  -2   4  19        2.10      -16.96     67.07 o
  -9   5  19        7.51       -6.62     65.49 o
  -8   5  19        7.36      -14.25     61.98 o
  -7   5  19        5.78       34.31     65.80 o
  -6   5  19       30.93       62.77     57.26 o
  -5   5  19       11.41       21.07     65.79 o
  -4   5  19        0.42        3.03     63.84 o
  -3   5  19       38.47      -17.49     64.02 o
  -6   6  19       85.27       68.61     89.50 o
 -10   0  20        2.07       11.03     81.11 o
  -9   0  20       47.78        8.35     76.80 o
  -8   0  20       41.14       82.39     66.31 o
  -7   0  20        5.23      -11.76     57.81 o
  -6   0  20        0.27      -13.83     72.30 o
  -5   0  20      161.13       50.81     83.90 o
  -4   0  20       79.09       41.51     84.16 o
  -3   0  20        0.77       -6.43     80.39 o
 -10   1  20       22.47       -6.93     57.11 o
  -9   1  20       10.50       -2.83     57.07 o
  -8   1  20       28.94       10.00     48.14 o
  -7   1  20        0.68      -36.18     50.83 o
  -6   1  20       13.54      -31.95     53.95 o
  -5   1  20       13.09       -4.86     54.39 o
  -4   1  20        6.42      -25.89     53.37 o
  -3   1  20       18.13       -4.95     58.91 o
  -9   2  20        0.63      -17.56     66.99 o
  -8   2  20        0.57        4.26     54.38 o
  -7   2  20        3.82       -3.23     55.29 o
  -6   2  20       57.44       31.53     56.38 o
  -5   2  20        0.56      -12.85     54.77 o
  -4   2  20        4.03      -21.61     55.37 o
  -3   2  20        4.20      -18.06     59.64 o
  -8   3  20        0.57       34.48     57.67 o
  -7   3  20       24.42      -13.96     54.28 o
  -6   3  20       50.94       29.97     57.22 o
  -5   3  20        0.20       19.07     57.80 o
  -4   3  20       14.87      -12.46     59.42 o
 
